# Supplementary material for: Ocean Acidification and Warming Lead to Increased Growth and Altered Chloroplast Morphology in the Thermo-Tolerant Alga Symbiochlorum hainanensis
Source: Front Plant Sci. 2020 Nov 17;11:585202. doi: 10.3389/fpls.2020.585202 (PMC7705064; doi:10.3389/fpls.2020.585202)
Supplement: Supplementary file 1 [file Table_1.XLSX]

## Sheet: File S1
geneID	length	C1-RNA.FPKM	C2-RNA.FPKM	C3-RNA.FPKM	H1-RNA.FPKM	H2-RNA.FPKM	H3-RNA.FPKM	logFC	logCPM	pval	FDR	Regulation	NR_protein_ID	NR_Description	NR_Identity	NR_Evalue	NR_Score	COG_ID	COG_Description	COG_Identity	COG_Evalue	COG_Score	Uniprot_ID	Uniprot_acc	Uniprot_Description	Uniprot_Identity	Uniprot_Evalue	Uniprot_Score	GO_ID	GO_type	KO_ID	KO_name	KO_Definition	KO_EC	KO_NumberOfPathway	Pathway_ID;Pathway_Des
TRINITY_DN53103_c1_g1_i1	531	19.3	6.63	10.29	503.33	176.24	267.29	5.02386	5.53769	1.95e-08	3.21e-05	Ups	--	--	--	--	--	--	--	--	--	--	--	--	--	--	--	--	--	--	--	--	--	--	--	--
TRINITY_DN35710_c0_g1_i1	1483	15.86	25.13	40.79	198.41	215.72	218.55	3.26192	7.30118	1.37e-05	0.00773354	Ups	--	--	--	--	--	--	--	--	--	--	--	--	--	--	--	--	--	--	--	--	--	--	--	--
TRINITY_DN70938_c1_g1_i1	2958	6.6	1.29	3.04	197.48	184.2	178.31	6.07043	8.16291	1.46e-11	6.35e-08	Ups	gi|922863262|gb|KOO30735.1|	endonuclease exonuclease phosphatase [Chrysochromulina sp. CCMP291]	33.3	1.3e-52	217.2	--	--	--	--	--	--	--	--	--	--	--	--	--	--	--	--	--	--	--
TRINITY_DN45954_c0_g1_i1	343	2.22	2.93	2.32	88	135.76	50.13	5.26447	2.06508	6.23e-08	8.91e-05	Ups	--	--	--	--	--	--	--	--	--	--	--	--	--	--	--	--	--	--	--	--	--	--	--	--
TRINITY_DN27321_c19_g1_i8	6297	1.83	5.76	13.5	73	89.26	74.09	3.80467	8.16498	1.43e-05	0.0079185	Ups	gi|1004138894|gb|KXZ46904.1|	hypothetical protein GPECTOR_39g398 [Gonium pectorale]	43	4.2e-40	176.8	--	--	--	--	--	gi|29427661|sp|P91253.1|GST7_CAEEL	P91253.1	RecName: Full=Probable glutathione S-transferase 7; AltName: Full=GST class-sigma	29.4	6e-16	89	--	--	--	--	--	--	--	--
TRINITY_DN26078_c6_g1_i1	3819	0.99	0	1.48	51.31	73.5	104.96	6.89814	7.2502	4.17e-07	0.00045425	Ups	gi|302824709|ref|XP_002993995.1|	hypothetical protein SELMODRAFT_138032 [Selaginella moellendorffii]	45.6	0.0025	53.9	gnl|CDD|231012	KOG3074, KOG3074, KOG3074, Transcriptional regulator of the PUR family, single-stranded-DNA-binding [Transcription].	46.154	1.2e-09	60.5	gi|75206587|sp|Q9SKZ1.2|PUR_ARATH	Q9SKZ1.2	RecName: Full=Transcription factor Pur-alpha 1; AltName: Full=Purine-rich single-stranded DNA-binding protein alpha 1	39	0.00014	50.4	--	--	--	--	--	--	--	--
TRINITY_DN26581_c6_g2_i2	3810	1.46	1.46	2.77	40.85	35.96	56.71	4.87501	6.50595	1.59e-09	3.63e-06	Ups	gi|302847833|ref|XP_002955450.1|	hypothetical protein VOLCADRAFT_121422 [Volvox carteri f. nagariensis]	61.2	1.9e-27	134	gnl|CDD|229178	KOG1236, KOG1236, KOG1236, Predicted unusual protein kinase [General function prediction only].	43.689	1.39e-28	120	gi|167011567|sp|A4XPM5.1|UBIB_PSEMY	A4XPM5.1	RecName: Full=Probable protein kinase UbiB; AltName: Full=Ubiquinone biosynthesis protein UbiB	48.9	4.9e-13	78.6	--	--	K08869	ADCK, ABC1	aarF domain-containing kinase	--	0
TRINITY_DN26084_c0_g1_i3	1723	1.37	1.08	3.6	55.43	39.89	35.39	4.77602	5.21237	7.3e-08	9.86e-05	Ups	gi|159463170|ref|XP_001689815.1|	predicted protein [Chlamydomonas reinhardtii]	53.8	7.8e-21	110.9	gnl|CDD|228058	KOG0107, KOG0107, KOG0107, Alternative splicing factor SRp20/9G8 (RRM superfamily) [RNA processing and modification].	32.857	1.3e-06	48.9	--	--	--	--	--	--	GO:0097159	F	--	--	--	--	--	--
TRINITY_DN27372_c2_g1_i1	1393	1.22	1.28	1.62	46.06	37.02	44.61	5.26797	4.77863	3.03e-10	8.54e-07	Ups	gi|552822285|ref|XP_005846075.1|	hypothetical protein CHLNCDRAFT_135917 [Chlorella variabilis]	34.5	4.2e-09	71.6	--	--	--	--	--	--	--	--	--	--	--	--	--	--	--	--	--	--	--
TRINITY_DN53192_c0_g1_i1	3722	3.47	1.29	2.62	17.9	30.71	26.67	3.71563	5.70965	2.47e-06	0.00193671	Ups	gi|1006705594|gb|AMQ57395.1|	hypothetical protein AO498_13185 [Algoriphagus sp. M8-2]	32.7	1.2e-18	104.8	--	--	--	--	--	--	--	--	--	--	--	--	--	--	--	--	--	--	--
TRINITY_DN26807_c0_g1_i5	1427	0.11	0	1.27	20.29	17.69	26.48	5.85642	3.81811	5.68e-06	0.00397072	Ups	--	--	--	--	--	--	--	--	--	--	--	--	--	--	--	--	--	--	--	--	--	--	--	--
TRINITY_DN17277_c0_g2_i1	3873	0.03	0.09	0.04	19.3	16.76	27.42	8.87074	5.41412	9.63e-17	4.61e-12	Ups	--	--	--	--	--	--	--	--	--	--	--	--	--	--	--	--	--	--	--	--	--	--	--	--
TRINITY_DN21915_c1_g1_i2	1595	0.26	2.22	0.66	22.34	21.71	17.59	4.55772	4.00369	5.67e-06	0.00397072	Ups	--	--	--	--	--	--	--	--	--	--	--	--	--	--	--	--	--	--	--	--	--	--	--	--
TRINITY_DN27665_c0_g1_i1	2013	0.52	0.39	1.66	14.3	15.41	17.64	4.52549	4.0097	6.31e-07	0.000623677	Ups	--	--	--	--	--	--	--	--	--	--	--	--	--	--	--	--	--	--	--	--	--	--	--	--
TRINITY_DN27099_c5_g8_i6	3794	1.65	1.12	1.22	12.69	13.94	17.64	3.80875	4.96404	6.82e-07	0.000666986	Ups	gi|828235383|ref|XP_012566384.1|	PREDICTED: serine/threonine-protein phosphatase 6 regulatory ankyrin repeat subunit B-like isoform X1 [Hydra vulgaris]	40.2	3.2e-91	345.9	--	--	--	--	--	gi|387912917|sp|Q01484.4|ANK2_HUMAN	Q01484.4	RecName: Full=Ankyrin-2; Short=ANK-2; AltName: Full=Ankyrin-B; AltName: Full=Brain ankyrin; AltName: Full=Non-erythroid ankyrin	34.9	3.6e-72	275	--	--	--	--	--	--	--	--
TRINITY_DN27372_c2_g1_i4	1748	0.67	0.41	0.75	12.6	10.19	12.5	4.6025	3.34908	4.02e-08	6e-05	Ups	gi|552822285|ref|XP_005846075.1|	hypothetical protein CHLNCDRAFT_135917 [Chlorella variabilis]	34.5	5.3e-09	71.6	--	--	--	--	--	--	--	--	--	--	--	--	--	--	--	--	--	--	--
TRINITY_DN55746_c0_g1_i1	636	0.91	0	0.27	10.58	7.14	9.2	4.79368	0.95932	5.81e-06	0.00403379	Ups	--	--	--	--	--	--	--	--	--	--	--	--	--	--	--	--	--	--	--	--	--	--	--	--
TRINITY_DN21069_c0_g2_i1	2386	0.48	0.55	1.05	6.03	5.38	9.85	3.66128	3.17822	1.09e-05	0.00637015	Ups	gi|1004135152|gb|KXZ43220.1|	hypothetical protein GPECTOR_97g758 [Gonium pectorale]	35.9	0.0016	53.9	--	--	--	--	--	--	--	--	--	--	--	--	--	--	--	--	--	--	--
TRINITY_DN26062_c1_g1_i7	3896	0.27	0.21	0.46	6.49	8.5	6.18	4.84615	3.90924	1.91e-08	3.21e-05	Ups	gi|552842217|ref|XP_005850506.1|	hypothetical protein CHLNCDRAFT_140336 [Chlorella variabilis]	47.5	2e-96	363.2	gnl|CDD|229904	KOG1965, KOG1965, KOG1965, Sodium/hydrogen exchanger protein [Inorganic ion transport and metabolism].	36.456	1.88e-120	387	gi|334302840|sp|Q8S396.2|NHX5_ARATH	Q8S396.2	RecName: Full=Sodium/hydrogen exchanger 5; AltName: Full=Na(+)/H(+) exchanger 5; Short=NHE-5	40.5	1.1e-84	316.6	--	--	--	--	--	--	--	--
TRINITY_DN24897_c1_g1_i3	5819	0.26	0	0.4	7.26	7.09	6.33	5.34651	4.47318	9.24e-06	0.00567627	Ups	gi|1011567749|gb|KYO23172.1|	hypothetical protein Y1Q_0005609 [Alligator mississippiensis]	55.9	0.0022	54.7	--	--	--	--	--	gi|281185495|sp|P24821.3|TENA_HUMAN	P24821.3	RecName: Full=Tenascin; Short=TN; AltName: Full=Cytotactin; AltName: Full=GMEM; AltName: Full=GP 150-225; AltName: Full=Glioma-associated-extracellular matrix antigen; AltName: Full=Hexabrachion; AltName: Full=JI; AltName: Full=Myotendinous antigen; AltName: Full=Neuronectin; AltName: Full=Tenascin-C; Short=TN-C; Flags: Precursor	43.1	2e-05	53.9	--	--	--	--	--	--	--	--
TRINITY_DN18361_c1_g1_i1	500	0	0.2	0.21	5.28	5.22	8.93	5.50182	-0.165713	1.29e-05	0.00735939	Ups	--	--	--	--	--	--	--	--	--	--	--	--	--	--	--	--	--	--	--	--	--	--	--	--
TRINITY_DN27354_c0_g1_i7	2692	0.34	0.44	0.48	5.65	5.71	5.63	4.07538	3.04386	5.96e-07	0.000595024	Ups	gi|923654746|ref|XP_013645649.1|	PREDICTED: uncharacterized protein LOC106350287 [Brassica napus]	55.9	8.8e-120	440.3	--	--	--	--	--	gi|130405|sp|P04323.1|POL3_DROME	P04323.1	RecName: Full=Retrovirus-related Pol polyprotein from transposon 17.6; Includes: RecName: Full=Protease; Includes: RecName: Full=Reverse transcriptase; Includes: RecName: Full=Endonuclease	44	8.7e-81	303.1	GO:0044238	P	--	--	--	--	--	--
TRINITY_DN26886_c0_g1_i5	1311	0	0	0	5.51	4.06	5.87	9.96692	1.61493	1.29e-11	5.88e-08	Ups	gi|116782480|gb|ABK22522.1|	unknown [Picea sitchensis]	56.4	3.9e-20	108.2	--	--	--	--	--	gi|74861555|sp|Q86KK2.1|FHIT_DICDI	Q86KK2.1	RecName: Full=Bis(5'-adenosyl)-triphosphatase; AltName: Full=AP3A hydrolase; Short=AP3Aase; AltName: Full=Diadenosine 5',5'''-P1,P3-triphosphate hydrolase; AltName: Full=Dinucleosidetriphosphatase; AltName: Full=Fragile histidine triad protein homolog	57.3	8.4e-21	102.8	--	--	--	--	--	--	--	--
TRINITY_DN26159_c1_g1_i3	10392	0.23	0	0.16	3.76	6.86	3.9	5.62237	4.82671	5.35e-06	0.00379909	Ups	gi|971515209|dbj|GAQ83013.1|	peptidase m50 domain protein [Klebsormidium flaccidum]	41.5	5.7e-42	183.7	--	--	--	--	--	gi|2499926|sp|Q57837.1|Y392_METJA	Q57837.1	RecName: Full=Zinc metalloprotease MJ0392; AltName: Full=MjS2P; AltName: Full=S2P endopeptidase; AltName: Full=Site-2-type intramembrane protease	29.5	1e-12	79	--	--	--	--	--	--	--	--
TRINITY_DN26510_c0_g1_i16	16134	0.14	0	0.09	3.96	5.85	4.56	6.37859	5.44201	2.28e-07	0.000276135	Ups	gi|971514058|dbj|GAQ84160.1|	Nodal modulator like protein [Klebsormidium flaccidum]	29.9	3.5e-123	454.1	gnl|CDD|229887	KOG1948, KOG1948, KOG1948, Metalloproteinase-related collagenase pM5 [Posttranslational modification, protein turnover, chaperones].	27.462	3.24e-138	488	gi|75334077|sp|Q9FMP5.1|CDPKH_ARATH	Q9FMP5.1	RecName: Full=Calcium-dependent protein kinase 17	40.8	9.2e-85	318.9	GO:0005488	F	--	--	--	--	--	--
TRINITY_DN27168_c4_g1_i19	2974	0	0.1	0.1	3.12	2.68	7.69	6.31623	2.77406	1.67e-08	2.91e-05	Ups	gi|552824427|ref|XP_005846589.1|	hypothetical protein CHLNCDRAFT_135161 [Chlorella variabilis]	48.9	6.5e-15	92	--	--	--	--	--	--	--	--	--	--	--	--	--	--	--	--	--	--	--
TRINITY_DN27321_c22_g1_i9	18299	0.22	0.57	0.56	4.71	3.97	4.18	3.56812	5.56597	8.67e-06	0.00539312	Ups	gi|545363989|ref|XP_005647072.1|	copper-translocating P-t [Coccomyxa subellipsoidea C-169]	37.8	4.5e-143	520.4	--	--	--	--	--	gi|12229667|sp|Q9S7J8.1|HMA7_ARATH	Q9S7J8.1	RecName: Full=Copper-transporting ATPase RAN1; AltName: Full=Protein HEAVY METAL ATPASE 7; AltName: Full=Protein RESPONSIVE TO ANTAGONIST 1	33.9	7.9e-117	425.6	--	--	--	--	--	--	--	--
TRINITY_DN26974_c0_g2_i5	1618	0.16	0.09	0.24	3.42	4.19	5.09	4.95917	1.74778	1.05e-07	0.000139614	Ups	--	--	--	--	--	--	--	--	--	--	--	--	--	--	--	--	--	--	--	--	--	--	--	--
TRINITY_DN27559_c1_g3_i7	18835	0.21	0.34	0.08	4.79	4.6	3.13	4.64606	5.52095	1.81e-07	0.000231149	Ups	gi|545360773|ref|XP_005645737.1|	hypothetical protein COCSUDRAFT_57105 [Coccomyxa subellipsoidea C-169]	37.6	2.4e-123	454.9	gnl|CDD|229981	KOG2042, KOG2042, KOG2042, Ubiquitin fusion degradation protein-2 [Posttranslational modification, protein turnover, chaperones].	31.418	2.5e-121	433	gi|75174048|sp|Q9LF41.1|UBE4_ARATH	Q9LF41.1	RecName: Full=Probable ubiquitin conjugation factor E4; AltName: Full=Plant U-box protein 1; AltName: Full=U-box domain-containing protein 1; AltName: Full=Ubiquitin-fusion degradation protein 2-like; Short=UB fusion protein 2-like	33.2	2.1e-120	437.6	--	--	--	--	--	--	--	--
TRINITY_DN26240_c0_g2_i4	5684	0	0	0	4.67	2.13	5.3	12	3.61758	1.97e-15	3.14e-11	Ups	gi|302835980|ref|XP_002949551.1|	hypothetical protein VOLCADRAFT_59371 [Volvox carteri f. nagariensis]	44.4	1.2e-110	411	--	--	--	--	--	gi|75162418|sp|Q8W468.1|ARI8_ARATH	Q8W468.1	RecName: Full=Probable E3 ubiquitin-protein ligase ARI8; AltName: Full=ARIADNE-like protein ARI8; AltName: Full=Protein ariadne homolog 8	40.9	6.9e-104	380.9	--	--	--	--	--	--	--	--
TRINITY_DN23357_c6_g2_i1	697	0.22	0	0	2.78	2.82	4.38	5.51782	-0.194907	6.72e-06	0.00443945	Ups	--	--	--	--	--	--	--	--	--	--	--	--	--	--	--	--	--	--	--	--	--	--	--	--
TRINITY_DN27444_c1_g1_i4	1253	32.74	73.59	48.72	2.04	3.6	4.18	-3.69977	4.64496	7.03e-06	0.00453144	Down	--	--	--	--	--	--	--	--	--	--	--	--	--	--	--	--	--	--	--	--	--	--	--	--
TRINITY_DN25413_c0_g1_i1	889	74.24	42.62	33.91	1.19	3.86	0.94	-4.29605	3.8566	3.55e-06	0.00263977	Down	--	--	--	--	--	--	--	--	--	--	--	--	--	--	--	--	--	--	--	--	--	--	--	--
TRINITY_DN53612_c0_g1_i1	3076	28.35	13.38	13.83	1.11	0.99	1.16	-3.72584	4.61191	2.49e-06	0.00193671	Down	gi|522022937|ref|WP_020534160.1|	hypothetical protein [Lewinella cohaerens]	45.2	1.6e-93	353.2	gnl|CDD|229159	KOG1217, KOG1217, KOG1217, Fibrillins and related proteins containing Ca2+-binding EGF-like domains [Signal transduction mechanisms].	17.137	7.99e-19	88.6	gi|34921426|sp|O96790.2|DPGN_DIPMA	O96790.2	RecName: Full=Serine protease inhibitor dipetalogastin; Short=Dipetalin; Flags: Precursor	34.9	5e-32	141.4	--	--	--	--	--	--	--	--
TRINITY_DN26230_c3_g1_i2	1726	105.09	466.85	218.78	0	0.17	2.6	-7.96103	7.47445	5.03e-07	0.000513035	Down	--	--	--	--	--	--	--	--	--	--	--	--	--	--	--	--	--	--	--	--	--	--	--	--
TRINITY_DN25722_c1_g1_i6	19364	8.31	8.32	13.98	0.68	0.53	0.9	-3.53014	6.55955	2.48e-06	0.00193671	Down	gi|303284981|ref|XP_003061781.1|	flagellar inner arm intermediate chain [Micromonas pusilla CCMP1545]	35.9	2e-120	445.3	--	--	--	--	--	gi|75073758|sp|Q95JP0.1|WDR63_MACFA	Q95JP0.1	RecName: Full=WD repeat-containing protein 63	34.4	7e-55	219.9	--	--	--	--	--	--	--	--
TRINITY_DN6028_c0_g1_i1	1026	6.21	5.55	5.75	0.26	0.25	0.51	-3.76692	1.14296	1.56e-05	0.00832192	Down	--	--	--	--	--	--	--	--	--	--	--	--	--	--	--	--	--	--	--	--	--	--	--	--
TRINITY_DN26230_c3_g1_i5	1440	32.77	18.53	9.72	0.67	0.03	0	-6.00648	3.41719	6.13e-06	0.00416919	Down	--	--	--	--	--	--	--	--	--	--	--	--	--	--	--	--	--	--	--	--	--	--	--	--
TRINITY_DN25413_c1_g1_i1	1263	53.71	2.97	1.78	0	0.2	0.11	-7.16492	3.03724	6.02e-06	0.00414938	Down	gi|972350646|ref|WP_059005686.1|	hypothetical protein [Streptomyces specialis]	33.1	4.7e-15	91.3	--	--	--	--	--	--	--	--	--	--	--	--	--	--	--	--	--	--	--
TRINITY_DN26982_c0_g1_i1	8436	1.64	4.1	2.35	0.06	0.09	0.14	-4.4668	3.4005	5.4e-07	0.000545199	Down	gi|159477537|ref|XP_001696865.1|	predicted protein [Chlamydomonas reinhardtii]	34.7	1.3e-57	235.3	--	--	--	--	--	--	--	--	--	--	--	--	--	--	--	--	--	--	--
TRINITY_DN24012_c0_g2_i1	2951	1.92	7.85	5.66	0	0.07	0.16	-5.77145	2.70726	9.38e-07	0.00086461	Down	gi|545372676|ref|XP_005650784.1|	hypothetical protein COCSUDRAFT_83615 [Coccomyxa subellipsoidea C-169]	41.8	9.2e-46	194.5	--	--	--	--	--	--	--	--	--	--	--	--	--	--	--	--	--	--	--
TRINITY_DN32761_c0_g1_i1	830	4.1	4.28	6.4	0	0.09	0.09	-5.89983	0.437246	4.55e-07	0.000484603	Down	--	--	--	--	--	--	--	--	--	--	--	--	--	--	--	--	--	--	--	--	--	--	--	--
TRINITY_DN24897_c1_g1_i2	5752	5.4	6.76	9.4	0	0	0.16	-6.75091	4.16026	2.68e-06	0.00205126	Down	gi|1011567749|gb|KYO23172.1|	hypothetical protein Y1Q_0005609 [Alligator mississippiensis]	55.9	0.0022	54.7	--	--	--	--	--	gi|281185495|sp|P24821.3|TENA_HUMAN	P24821.3	RecName: Full=Tenascin; Short=TN; AltName: Full=Cytotactin; AltName: Full=GMEM; AltName: Full=GP 150-225; AltName: Full=Glioma-associated-extracellular matrix antigen; AltName: Full=Hexabrachion; AltName: Full=JI; AltName: Full=Myotendinous antigen; AltName: Full=Neuronectin; AltName: Full=Tenascin-C; Short=TN-C; Flags: Precursor	43.1	2e-05	53.9	--	--	--	--	--	--	--	--
TRINITY_DN18306_c0_g2_i1	1052	37.08	14.87	14.14	0.06	0	0	-9.28637	2.92709	9.64e-13	7.7e-09	Down	--	--	--	--	--	--	--	--	--	--	--	--	--	--	--	--	--	--	--	--	--	--	--	--
TRINITY_DN17257_c0_g1_i3	4532	8.41	12.89	2.29	0.03	0	0	-8.95387	3.92777	9.47e-11	3.24e-07	Down	--	--	--	--	--	--	--	--	--	--	--	--	--	--	--	--	--	--	--	--	--	--	--	--
TRINITY_DN27236_c0_g1_i2	2573	1.45	5.9	2.95	0	0.03	0	-8.24717	1.90098	1.28e-09	3.07e-06	Down	gi|159480878|ref|XP_001698509.1|	flagellar associated protein [Chlamydomonas reinhardtii]	61	4e-05	59.3	--	--	--	--	--	--	--	--	--	--	--	--	--	--	--	--	--	--	--
TRINITY_DN57809_c0_g1_i1	250	98	81.35	66.46	0	0	0	-8.24001	-0.00165083	2.99e-07	0.0003452	Down	--	--	--	--	--	--	--	--	--	--	--	--	--	--	--	--	--	--	--	--	--	--	--	--
TRINITY_DN25783_c0_g1_i7	1229	14.61	2.24	0.58	0	0	0	-9.62608	1.29494	4.74e-07	0.000493935	Down	--	--	--	--	--	--	--	--	--	--	--	--	--	--	--	--	--	--	--	--	--	--	--	--
TRINITY_DN20344_c2_g3_i1	3070	0	9.38	3.22	0	0	0	-10.8599	2.49273	8.21e-06	0.00514213	Down	--	--	--	--	--	--	--	--	--	--	--	--	--	--	--	--	--	--	--	--	--	--	--	--
TRINITY_DN24864_c0_g3_i2	2218	0	3.57	7.77	0	0	0	-10.146	1.79534	1.39e-05	0.00778153	Down	gi|553087649|gb|ESA39157.1|	reverse transcriptase, partial [Leptolyngbya sp. Heron Island J]	37.3	3.2e-83	318.5	--	--	--	--	--	gi|122217863|sp|Q3ZJ40.1|RR9_PSEAK	Q3ZJ40.1	RecName: Full=30S ribosomal protein S9, chloroplastic	53.6	5.2e-23	110.9	--	--	--	--	--	--	--	--
TRINITY_DN25805_c0_g1_i1	12280	5.33	2.63	1.69	0	0	0	-12.4619	4.07819	4.18e-16	1e-11	Down	gi|545366641|ref|XP_005648207.1|	photosystem Ii D1 C-terminal processing protease [Coccomyxa subellipsoidea C-169]	56.7	1.2e-118	438.7	gnl|CDD|232134	KOG4205, KOG4205, KOG4205, RNA-binding protein musashi/mRNA cleavage and polyadenylation factor I complex, subunit HRP1 [RNA processing and modification].	49.18	5.87e-53	206	gi|75276793|sp|O04073.1|CTPA_ACUOB	O04073.1	RecName: Full=C-terminal processing peptidase, chloroplastic; AltName: Full=D1 C-terminal processing protease; AltName: Full=Photosystem II D1 protein processing peptidase; Flags: Precursor	54.2	3.2e-114	416.4	GO:0009536	C	--	--	--	--	--	--
TRINITY_DN25911_c3_g2_i10	4398	8.82	1.44	6.11	0	0	0	-11.6701	3.29275	6.51e-13	5.67e-09	Down	gi|926798191|ref|XP_013906519.1|	NAD+ synthase (glutamine-hydrolysing) [Monoraphidium neglectum]	65.8	2e-177	632.5	--	--	--	--	--	gi|544604189|sp|A2YII8.1|NADE_ORYSI	Q0D8D4.2	RecName: Full=Glutamine-dependent NAD(+) synthetase; AltName: Full=NAD(+) synthase [glutamine-hydrolyzing]; AltName: Full=NAD(+) synthetase	57.7	8.4e-158	559.7	GO:0003824	F	K16465	CETN1	centrin-1	--	0
TRINITY_DN23646_c6_g6_i3	6785	0	40.43	27.25	0	0	0	-14.4866	6.09632	2.31e-07	0.000276135	Down	gi|302837648|ref|XP_002950383.1|	hypothetical protein VOLCADRAFT_90709 [Volvox carteri f. nagariensis]	51.8	9.6e-107	398.3	--	--	--	--	--	gi|75169053|sp|Q9C671.1|P4KG5_ARATH	Q9C671.1	RecName: Full=Phosphatidylinositol 4-kinase gamma 5; Short=AtPI4Kgamma5; Short=PI-4Kgamma5; Short=PI4K gamma 5	49.2	3.3e-76	289.3	--	--	--	--	--	--	--	--
TRINITY_DN27092_c3_g1_i7	15218	8.92	1.67	5.26	0	0	0	-13.4765	5.08849	3.71e-17	3.56e-12	Down	gi|302829048|ref|XP_002946091.1|	pyruvate carboxylase [Volvox carteri f. nagariensis]	68.1	0	1612.4	--	--	--	--	--	gi|74957739|sp|O17732.1|PYC1_CAEEL	O17732.1	RecName: Full=Pyruvate carboxylase 1; AltName: Full=Pyruvic carboxylase 1; Short=PCB 1	53	0	1187.9	GO:0004075	F	K00975	glgC	glucose-1-phosphate adenylyltransferase	EC:2.7.7.27	2	ko00500 Starch and sucrose metabolism;ko00520 Amino sugar and nucleotide sugar metabolism;
TRINITY_DN26780_c1_g2_i7	10441	0.86	3.32	5.33	0	0	0	-12.265	3.88246	1.66e-13	1.76e-09	Down	gi|302847391|ref|XP_002955230.1|	hypothetical protein VOLCADRAFT_109954 [Volvox carteri f. nagariensis]	60.1	1.1e-48	206.1	--	--	--	--	--	gi|190410964|sp|A7SJ66.1|U587_NEMVE	A7SJ66.1	RecName: Full=UPF0587 protein v1g245604	35.4	2.2e-18	97.8	--	--	--	--	--	--	--	--
TRINITY_DN27326_c0_g3_i20	7216	10.98	4.23	3.48	0	0	0	-12.6177	4.2331	3.02e-16	9.66e-12	Down	gi|159490354|ref|XP_001703144.1|	oxidoreductase-like protein [Chlamydomonas reinhardtii]	66.3	2.7e-147	533.1	--	--	--	--	--	gi|75274373|sp|Q9LVJ0.1|UVB31_ARATH	Q9LVJ0.1	RecName: Full=UV-B-induced protein At3g17800, chloroplastic; Flags: Precursor	30.8	3.1e-32	143.3	GO:0009507	C	K07077	K07077	uncharacterized protein	--	0
geneID	length	C1-RNA.FPKM	C2-RNA.FPKM	C3-RNA.FPKM	AH1-RNA.FPKM	AH2-RNA.FPKM	AH3-RNA.FPKM	logFC	logCPM	pval	FDR	Regulation	NR_protein_ID	NR_Description	NR_Identity	NR_Evalue	NR_Score	COG_ID	COG_Description	COG_Identity	COG_Evalue	COG_Score	Uniprot_ID	Uniprot_acc	Uniprot_Description	Uniprot_Identity	Uniprot_Evalue	Uniprot_Score	GO_ID	GO_type	KO_ID	KO_name	KO_Definition	KO_EC	KO_NumberOfPathway	Pathway_ID;Pathway_Des
TRINITY_DN26973_c1_g1_i9	10328	0	0	0	7.74	4.69	9.03	13.5137	5.12469	2.11e-20	2.02e-15	Ups	gi|926789211|ref|XP_013903079.1|	Uncharacterized protein MNEG_3904 [Monoraphidium neglectum]	43.2	5.1e-59	240.4	--	--	--	--	--	gi|311033529|sp|Q8TB22.3|SPT20_HUMAN	Q8TB22.3	RecName: Full=Spermatogenesis-associated protein 20; AltName: Full=Sperm-specific protein 411; Short=Ssp411; Flags: Precursor	65.5	4.3e-43	179.9	--	--	K06888	K06888	uncharacterized protein	--	0
TRINITY_DN61236_c24_g1_i1	2131	197.13	183.92	434.9	4149.89	8398.58	5171.56	4.33641	12.4501	6.32e-08	3.5e-05	Ups	gi|552823767|ref|XP_005846437.1|	hypothetical protein CHLNCDRAFT_12790, partial [Chlorella variabilis]	39.8	3.5e-23	119	gnl|CDD|231184	KOG3246, KOG3246, KOG3246, Sentrin-specific cysteine protease (Ulp1 family) [General function prediction only].	38.012	1.82e-38	141	--	--	--	--	--	--	--	--	--	--	--	--	--	--
TRINITY_DN21036_c3_g4_i1	3193	59.04	30.93	52.66	628.84	801.26	1790.32	4.3915	10.6023	2.41e-08	1.46e-05	Ups	gi|514691742|ref|XP_004993444.1|	hypothetical protein PTSG_05576 [Salpingoeca rosetta]	48.3	3.9e-50	209.1	--	--	--	--	--	--	--	--	--	--	--	--	--	--	--	--	--	--	--
TRINITY_DN27321_c19_g1_i7	2245	18.54	18.4	42.07	576.78	942.46	594.68	4.64071	9.46032	9.22e-09	6.96e-06	Ups	gi|1004138894|gb|KXZ46904.1|	hypothetical protein GPECTOR_39g398 [Gonium pectorale]	54.2	5.6e-11	78.6	--	--	--	--	--	gi|1170109|sp|P46436.3|GST1_ASCSU	P46436.3	RecName: Full=Glutathione S-transferase 1; AltName: Full=GST class-sigma	47.9	3e-10	68.6	--	--	--	--	--	--	--	--
TRINITY_DN17246_c25_g1_i1	2026	8473.43	5438.67	4267.97	890.48	444.05	305.8	-3.49612	12.5198	6.98e-06	0.00142974	Down	gi|3133261|dbj|BAA28217.1|	soluble carbonic anhydrase precursor [Chlorella sorokiniana]	32.4	3e-32	149.1	--	--	--	--	--	gi|1705566|sp|P54212.1|CAH_DUNSA	P54212.1	RecName: Full=Carbonic anhydrase; AltName: Full=Carbonate dehydratase	29.3	2.6e-21	105.1	--	--	--	--	--	--	--	--
TRINITY_DN28202_c0_g1_i1	637	30.83	10.33	34.18	324.35	772.98	402.38	4.23581	6.54136	4.05e-07	0.000164618	Ups	--	--	--	--	--	--	--	--	--	--	--	--	--	--	--	--	--	--	--	--	--	--	--	--
TRINITY_DN27321_c19_g1_i5	5638	75.14	21.3	46.41	323.76	239.19	752.84	3.12811	10.2799	6.85e-05	0.0076551	Ups	gi|1004138894|gb|KXZ46904.1|	hypothetical protein GPECTOR_39g398 [Gonium pectorale]	43	3.8e-40	176.8	--	--	--	--	--	gi|29427661|sp|P91253.1|GST7_CAEEL	P91253.1	RecName: Full=Probable glutathione S-transferase 7; AltName: Full=GST class-sigma	29.4	5.4e-16	89	--	--	--	--	--	--	--	--
TRINITY_DN23097_c13_g3_i1	4519	8.83	25.33	34.05	392.59	544.46	279.46	4.03962	9.80866	1.27e-06	0.000391983	Ups	--	--	--	--	--	--	--	--	--	--	--	--	--	--	--	--	--	--	--	--	--	--	--	--
TRINITY_DN27086_c5_g1_i3	3433	2.58	5.01	24.28	218.77	373.29	265.1	4.61737	8.83445	2.45e-06	0.000637794	Ups	gi|302852119|ref|XP_002957581.1|	hypothetical protein VOLCADRAFT_98696 [Volvox carteri f. nagariensis]	36.2	2.5e-10	77	--	--	--	--	--	--	--	--	--	--	--	--	--	--	--	--	--	--	--
TRINITY_DN6124_c0_g1_i1	889	16.33	4.81	10.86	144.41	357.39	244.45	4.4786	6.27332	8.36e-08	4.4e-05	Ups	--	--	--	--	--	--	--	--	--	--	--	--	--	--	--	--	--	--	--	--	--	--	--	--
TRINITY_DN35710_c0_g1_i1	1483	15.86	25.13	40.79	195.8	262.31	215.85	2.92284	7.22533	8.76e-05	0.00916959	Ups	--	--	--	--	--	--	--	--	--	--	--	--	--	--	--	--	--	--	--	--	--	--	--	--
TRINITY_DN52751_c0_g1_i1	302	6396.7	13318.1	13335.9	130.88	384.49	76.67	-6.05017	8.34973	5.71e-10	6.59e-07	Down	--	--	--	--	--	--	--	--	--	--	--	--	--	--	--	--	--	--	--	--	--	--	--	--
TRINITY_DN61301_c3_g1_i1	1195	3311.66	1593.2	1366.46	338.86	100.39	133.97	-3.46832	10.0495	1.86e-05	0.00301974	Down	gi|145079474|tpg|DAA05916.1|	TPA_inf: chloroplast photosystem II 22 kDa PsbS protein precursor psbS [Acetabularia acetabulum]	64	2.7e-73	284.6	--	--	--	--	--	gi|18202913|sp|Q9FPP4.1|PSBS_SOLSG	Q9FPP4.1	RecName: Full=Photosystem II 22 kDa protein, chloroplastic; AltName: Full=CP22; Flags: Precursor [Solanum sogarandinum]	44.4	2.7e-42	174.1	--	--	--	--	--	--	--	--
TRINITY_DN26369_c1_g26_i1	273	16.25	9.56	19.88	161.43	95.35	281.92	3.26612	1.6357	6.26e-05	0.0071885	Ups	--	--	--	--	--	--	--	--	--	--	--	--	--	--	--	--	--	--	--	--	--	--	--	--
TRINITY_DN35336_c1_g1_i2	10268	11.67	7.7	14.1	68.52	144.55	230.15	3.61157	9.56503	2.56e-06	0.000659695	Ups	gi|159468233|ref|XP_001692287.1|	elongation factor EF-3 [Chlamydomonas reinhardtii]	48.3	2.4e-266	929.1	--	--	--	--	--	gi|15213983|sp|O94489.1|EF3_SCHPO	O94489.1	RecName: Full=Elongation factor 3; Short=EF-3	42.1	1.2e-215	753.1	--	--	K03235	EF3, TEF3	elongation factor 3	--	0
TRINITY_DN27321_c19_g1_i4	7054	4.53	4.25	10.78	118.02	138.01	154.79	4.28213	8.88354	5.88e-08	3.29e-05	Ups	gi|1004138894|gb|KXZ46904.1|	hypothetical protein GPECTOR_39g398 [Gonium pectorale]	39.9	9.6e-33	152.5	--	--	--	--	--	gi|121699|sp|P26624.1|GST28_SCHJA	P26624.1	RecName: Full=Glutathione S-transferase class-mu 28 kDa isozyme; Short=GST 28; AltName: Full=Sj28 antigen; AltName: Full=Sj28GST	48.1	3.4e-07	60.1	--	--	--	--	--	--	--	--
TRINITY_DN26904_c10_g8_i1	404	15.51	3.29	15.79	90.05	131.82	140.8	3.27486	3.11826	8.23e-05	0.00877586	Ups	--	--	--	--	--	--	--	--	--	--	--	--	--	--	--	--	--	--	--	--	--	--	--	--
TRINITY_DN27321_c19_g1_i8	6297	1.83	5.76	13.5	97.37	141.13	118.96	3.94635	8.53507	8.32e-06	0.00161038	Ups	gi|1004138894|gb|KXZ46904.1|	hypothetical protein GPECTOR_39g398 [Gonium pectorale]	43	4.2e-40	176.8	--	--	--	--	--	gi|29427661|sp|P91253.1|GST7_CAEEL	P91253.1	RecName: Full=Probable glutathione S-transferase 7; AltName: Full=GST class-sigma	29.4	6e-16	89	--	--	--	--	--	--	--	--
TRINITY_DN23495_c1_g9_i1	1038	5.91	0	0.45	49.66	117.19	174.74	5.74358	5.39501	4.82e-05	0.00600252	Ups	gi|470260411|ref|XP_004360105.1|	mucin [Dictyostelium fasciculatum]	33.6	2.9e-15	91.7	--	--	--	--	--	--	--	--	--	--	--	--	--	--	--	--	--	--	--
TRINITY_DN26715_c0_g3_i1	2425	6.18	4.68	10.31	57.2	107.55	174.82	3.87497	6.94855	1.14e-06	0.000363082	Ups	gi|374851122|dbj|BAL54092.1|	heat shock protein Hsp20 [uncultured gamma proteobacterium]	37.7	1e-05	61.2	--	--	--	--	--	gi|123560|sp|P12811.1|HS22C_CHLRE	P12811.1	RecName: Full=Heat shock 22 kDa protein, chloroplastic	32.3	7e-05	50.8	--	--	--	--	--	--	--	--
TRINITY_DN43922_c2_g1_i1	2164	1552.22	1071.02	647.31	139.04	153.01	43.84	-3.31178	10.1698	3.33e-05	0.00462756	Down	gi|674913486|emb|CDY19671.1|	BnaC09g29270D [Brassica napus]	69.1	5.5e-40	174.9	--	--	--	--	--	--	--	--	--	--	--	--	--	K01979	SSUrRNA	small subunit ribosomal RNA	--	2	ko03008 Ribosome biogenesis in eukaryotes;ko03010 Ribosome;
TRINITY_DN27363_c3_g2_i2	3516	2.82	3.08	9.25	52.22	131.27	131.41	4.24118	7.42333	7.96e-07	0.000286804	Ups	gi|674943551|emb|CDX89963.1|	BnaA10g01190D [Brassica napus]	44.5	1.9e-186	662.1	--	--	--	--	--	gi|75318687|sp|O80725.1|AB4B_ARATH	O80725.1	RecName: Full=ABC transporter B family member 4; Short=ABC transporter ABCB.4; Short=AtABCB4; AltName: Full=Multidrug resistance protein 4; AltName: Full=P-glycoprotein 4	42.7	2.1e-183	644.4	--	--	K05658	ABCB1	ATP-binding cassette, subfamily B (MDR/TAP), member 1	EC:3.6.3.44	3	ko02010 ABC transporters;ko04976 Bile secretion;ko05206 MicroRNAs in cancer;
TRINITY_DN25373_c6_g1_i10	13384	17.2	10.86	10.84	55.35	119.61	128.72	2.8815	9.49589	5.55e-05	0.00667818	Ups	gi|117582064|gb|ABK41476.1|	catalase [Haematococcus lacustris]	78.5	7e-234	821.6	gnl|CDD|227998	KOG0047, KOG0047, KOG0047, Catalase [Inorganic ion transport and metabolism].	48.671	0	754	gi|152013381|sp|A2YH64.2|CATA2_ORYSI	A2YH64.2	RecName: Full=Catalase isozyme B; Short=CAT-B	77.2	2.3e-230	802.4	GO:0048046	C	K03781	katE, CAT, catB, srpA	catalase	EC:1.11.1.6	6	ko00380 Tryptophan metabolism;ko00630 Glyoxylate and dicarboxylate metabolism;ko01200 Carbon metabolism;ko04068 FoxO signaling pathway;ko04146 Peroxisome;ko05014 Amyotrophic lateral sclerosis (ALS);
TRINITY_DN723_c5_g1_i1	1444	436.86	1727.12	1256.5	125.54	68.36	63.7	-3.85043	9.58387	4.7e-06	0.00106062	Down	--	--	--	--	--	--	--	--	--	--	--	--	--	--	--	--	--	--	--	--	--	--	--	--
TRINITY_DN53192_c0_g2_i1	255	1.93	0	0	14.7	87.47	148.78	6.32371	-0.0160825	9.54e-06	0.00181086	Ups	gi|552835779|ref|XP_005849024.1|	hypothetical protein CHLNCDRAFT_143440 [Chlorella variabilis]	59.5	0.00017	53.9	--	--	--	--	--	--	--	--	--	--	--	--	--	--	--	--	--	--	--
TRINITY_DN71823_c0_g1_i1	1250	9.2	1.33	5.46	45.35	73.49	124.43	3.85863	5.332	1.41e-05	0.00245846	Ups	gi|552848478|ref|XP_005852110.1|	hypothetical protein CHLNCDRAFT_133176 [Chlorella variabilis]	49.6	1.6e-55	225.7	--	--	--	--	--	gi|614085783|sp|P9WLR4.1|Y1829_MYCTO	P9WLR5.1	RecName: Full=Uncharacterized protein Rv1829	32.2	6.2e-13	76.6	--	--	--	--	--	--	--	--
TRINITY_DN61507_c0_g1_i1	999	12.1	1.65	7.49	73.07	59.63	90.19	3.34707	4.84373	9.33e-05	0.00959123	Ups	--	--	--	--	--	--	--	--	--	--	--	--	--	--	--	--	--	--	--	--	--	--	--	--
TRINITY_DN27086_c5_g1_i1	10902	6.85	5.35	6.43	50.92	67.76	96.1	3.42893	8.63924	1.5e-06	0.000442894	Ups	gi|552845848|ref|XP_005851462.1|	hypothetical protein CHLNCDRAFT_137817 [Chlorella variabilis]	46	9.9e-37	166.4	--	--	--	--	--	--	--	--	--	--	--	--	--	--	--	--	--	--	--
TRINITY_DN22126_c1_g1_i1	4951	9.39	1.67	2.56	52.22	58.77	103.63	3.94971	7.4125	3.65e-06	0.000874192	Ups	gi|552808960|ref|XP_005842827.1|	hypothetical protein CHLNCDRAFT_142571 [Chlorella variabilis]	53.5	1.9e-173	619.4	--	--	--	--	--	gi|68051981|sp|Q80W57.1|ABCG2_RAT	Q80W57.1	RecName: Full=ATP-binding cassette sub-family G member 2; AltName: Full=Breast cancer resistance protein 1 homolog; AltName: Full=Urate exporter; AltName: CD_antigen=CD338	29.9	4.7e-64	248.4	--	--	--	--	--	--	--	--
TRINITY_DN27099_c5_g5_i1	208	0	0	0	72.95	32.71	105.33	6.56721	-1.4085	7.8e-05	0.00841288	Ups	gi|751020378|gb|KIK62089.1|	hypothetical protein GYMLUDRAFT_165647, partial [Gymnopus luxurians FD-317 M1]	53.7	6.6e-12	78.2	--	--	--	--	--	gi|223634791|sp|Q8C8R3.2|ANK2_MOUSE	Q8C8R3.2	RecName: Full=Ankyrin-2; Short=ANK-2; AltName: Full=Ankyrin-B; AltName: Full=Brain ankyrin	36.8	3.7e-08	58.2	--	--	--	--	--	--	--	--
TRINITY_DN19769_c0_g1_i2	2346	2.24	0.03	2.4	43.61	41.49	117.29	5.34884	6.08402	1.26e-05	0.00223002	Ups	gi|937902065|dbj|BAS77119.1|	Os02g0161900, partial [Oryza sativa Japonica Group]	76.4	1.7e-18	103.6	--	--	--	--	--	gi|302596001|sp|Q58G87.2|UBQ3_ORYSJ	Q58G87.2	RecName: Full=Polyubiquitin 3; Contains: RecName: Full=Ubiquitin-related; Contains: RecName: Full=Ubiquitin; Flags: Precursor	98	1.1e-18	96.7	--	--	K08770	UBC	ubiquitin C	--	1	ko03320 PPAR signaling pathway;
TRINITY_DN23437_c2_g1_i3	5600	1.49	2.47	5.24	40.81	104.49	53.79	4.31444	7.49667	5.13e-07	0.00019676	Ups	gi|159485272|ref|XP_001700670.1|	ubiquinol:cytochrome c oxidoreductase biogenesis factor [Chlamydomonas reinhardtii]	45.1	1.2e-70	278.1	--	--	--	--	--	gi|75315328|sp|Q9XJ35.1|CLPR1_ARATH	Q9XJ35.1	RecName: Full=ATP-dependent Clp protease proteolytic subunit-related protein 1, chloroplastic; Short=ClpR1; AltName: Full=nClpP5; Flags: Precursor	42.5	2.4e-40	169.9	--	--	--	--	--	--	--	--
TRINITY_DN41524_c0_g1_i1	214	105.38	17461.3	17723.8	74.69	80.3	42.32	-7.97274	6.34472	2.63e-07	0.000113941	Down	--	--	--	--	--	--	--	--	--	--	--	--	--	--	--	--	--	--	--	--	--	--	--	--
TRINITY_DN53192_c0_g1_i1	3722	3.47	1.29	2.62	25.64	47.58	123.81	4.63275	6.78803	1.23e-07	6.01e-05	Ups	gi|1006705594|gb|AMQ57395.1|	hypothetical protein AO498_13185 [Algoriphagus sp. M8-2]	32.7	1.2e-18	104.8	--	--	--	--	--	--	--	--	--	--	--	--	--	--	--	--	--	--	--
TRINITY_DN53428_c0_g1_i1	815	4.92	1.76	4.26	49.6	72.91	70.48	4.05833	4.16454	4.96e-07	0.000192586	Ups	--	--	--	--	--	--	--	--	--	--	--	--	--	--	--	--	--	--	--	--	--	--	--	--
TRINITY_DN25321_c0_g1_i1	5457	3.66	3.28	9.21	46.8	66.97	72.9	3.41459	7.41103	1.15e-05	0.00207568	Ups	gi|1004148781|gb|KXZ56753.1|	hypothetical protein GPECTOR_1g679 [Gonium pectorale]	42.8	4.8e-72	282.7	gnl|CDD|230197	KOG2258, KOG2258, KOG2258, Glycerophosphoryl diester phosphodiesterase [Energy production and conversion].	23.768	2.94e-22	102	gi|1169954|sp|Q06282.1|GLPQ_HAEIN	Q06282.1	RecName: Full=Glycerophosphoryl diester phosphodiesterase; Short=Glycerophosphodiester phosphodiesterase; AltName: Full=Immunoglobulin D-binding protein; Short=IgD-binding protein; AltName: Full=Surface-exposed lipoprotein D; Short=Protein D; Flags: Precursor	28.2	7.5e-23	111.7	--	--	K01126	E3.1.4.46, glpQ, ugpQ	glycerophosphoryl diester phosphodiesterase	EC:3.1.4.46	1	ko00564 Glycerophospholipid metabolism;
TRINITY_DN27363_c3_g2_i5	4675	2.63	0.43	1.17	26.91	59.97	86.17	5.30129	6.95133	1.04e-08	7.74e-06	Ups	gi|727452278|ref|XP_010507941.1|	PREDICTED: ABC transporter B family member 4-like [Camelina sativa]	41.2	8.3e-267	929.5	--	--	--	--	--	gi|75334433|sp|Q9FWX7.1|AB11B_ARATH	Q9FWX7.1	RecName: Full=ABC transporter B family member 11; Short=ABC transporter ABCB.11; Short=AtABCB11; AltName: Full=Multidrug resistance protein 8; AltName: Full=P-glycoprotein 11	39.7	1.5e-258	894.4	GO:0016887	F	K06147	ABCB-BAC	ATP-binding cassette, subfamily B, bacterial	--	0
TRINITY_DN26581_c6_g2_i2	3810	1.46	1.46	2.77	62.72	79.88	29.01	4.83937	6.69612	1.33e-08	9.44e-06	Ups	gi|302847833|ref|XP_002955450.1|	hypothetical protein VOLCADRAFT_121422 [Volvox carteri f. nagariensis]	61.2	1.9e-27	134	gnl|CDD|229178	KOG1236, KOG1236, KOG1236, Predicted unusual protein kinase [General function prediction only].	43.689	1.39e-28	120	gi|167011567|sp|A4XPM5.1|UBIB_PSEMY	A4XPM5.1	RecName: Full=Probable protein kinase UbiB; AltName: Full=Ubiquinone biosynthesis protein UbiB	48.9	4.9e-13	78.6	--	--	K08869	ADCK, ABC1	aarF domain-containing kinase	--	0
TRINITY_DN8_c1_g2_i1	1209	0.34	0.05	0.47	35.06	88.02	45.86	7.4978	4.6919	1.97e-12	5.25e-09	Ups	--	--	--	--	--	--	--	--	--	--	--	--	--	--	--	--	--	--	--	--	--	--	--	--
TRINITY_DN28720_c0_g1_i1	1170	3.94	3.76	1.93	115.2	14.91	29.53	4.01446	4.68122	3.82e-05	0.00505802	Ups	gi|545360452|ref|XP_005645600.1|	hypothetical protein COCSUDRAFT_30235 [Coccomyxa subellipsoidea C-169]	50.6	3.9e-16	94.7	--	--	--	--	--	--	--	--	--	--	--	--	--	--	--	--	--	--	--
TRINITY_DN21354_c2_g1_i1	2691	0.08	0	0	19.15	53.57	79.31	10.7091	5.86014	2.91e-16	3.1e-12	Ups	gi|974127705|gb|KUO42269.1|	hypothetical protein APZ16_07250 [Hadesarchaea archaeon YNP_45]	24.3	9.4e-13	84.7	--	--	--	--	--	--	--	--	--	--	--	--	--	--	--	--	--	--	--
TRINITY_DN61252_c7_g1_i1	4375	465.77	531.41	520.87	60.83	41.23	42.69	-3.47175	10.198	1.32e-06	0.00040057	Down	gi|926779710|ref|XP_013898329.1|	hypothetical protein MNEG_8654 [Monoraphidium neglectum]	67.9	7.8e-17	99	--	--	--	--	--	gi|134035067|sp|Q01955.3|CO4A3_HUMAN	Q01955.3	RecName: Full=Collagen alpha-3(IV) chain; AltName: Full=Goodpasture antigen; Contains: RecName: Full=Tumstatin; Flags: Precursor	46.2	0.0024	46.6	--	--	--	--	--	--	--	--
TRINITY_DN27530_c12_g4_i1	890	224.62	706.77	533.85	78.63	32.4	32.2	-3.46704	7.46773	3.4e-05	0.00468817	Down	--	--	--	--	--	--	--	--	--	--	--	--	--	--	--	--	--	--	--	--	--	--	--	--
TRINITY_DN27598_c5_g7_i1	236	0	0	0	57.61	53.82	30.51	7.04006	-1.04127	1.77e-05	0.00291514	Ups	gi|260783813|ref|XP_002586966.1|	hypothetical protein BRAFLDRAFT_236789, partial [Branchiostoma floridae]	52.6	4.5e-12	79	gnl|CDD|232341	KOG4412, KOG4412, KOG4412, 26S proteasome regulatory complex, subunit PSMD10 [Posttranslational modification, protein turnover, chaperones].	44.737	3.02e-18	74.3	gi|75026680|sp|Q9VBP3.1|TNKS_DROME	Q9VBP3.1	RecName: Full=Tankyrase; Short=dTNKS; AltName: Full=Poly [ADP-ribose] polymerase	45.8	4.5e-10	64.7	--	--	--	--	--	--	--	--
TRINITY_DN27372_c2_g1_i1	1393	1.22	1.28	1.62	44.83	56.14	38.43	4.98178	4.71932	1.38e-09	1.4e-06	Ups	gi|552822285|ref|XP_005846075.1|	hypothetical protein CHLNCDRAFT_135917 [Chlorella variabilis]	34.5	4.2e-09	71.6	--	--	--	--	--	--	--	--	--	--	--	--	--	--	--	--	--	--	--
TRINITY_DN44455_c0_g1_i1	872	2.7	0	0.88	30.24	34.6	68.56	5.17048	3.71186	9.9e-06	0.0018574	Ups	gi|303280523|ref|XP_003059554.1|	predicted protein [Micromonas pusilla CCMP1545]	71.7	2.2e-08	68.6	--	--	--	--	--	--	--	--	--	--	--	--	--	--	--	--	--	--	--
TRINITY_DN26084_c0_g1_i2	2682	6.32	1.69	5.3	39	32.61	59.33	3.22922	5.80737	4.59e-05	0.00580511	Ups	gi|926777092|ref|XP_013897020.1|	hypothetical protein MNEG_9962 [Monoraphidium neglectum]	59.5	1.7e-06	63.9	--	--	--	--	--	--	--	--	--	--	--	--	--	--	--	--	--	--	--
TRINITY_DN1745_c0_g1_i1	2759	8.07	1.57	3.26	25.16	48.92	55.63	3.28791	5.82861	7.1e-05	0.00786817	Ups	gi|552837501|ref|XP_005849377.1|	hypothetical protein CHLNCDRAFT_143847 [Chlorella variabilis]	59.3	2.4e-173	618.2	--	--	--	--	--	--	--	--	--	--	--	--	--	--	--	--	--	--	--
TRINITY_DN21944_c2_g3_i1	4662	5.58	3.66	5.78	22.51	43.61	62.76	2.99384	6.65962	5.43e-05	0.00659036	Ups	gi|1004136724|gb|KXZ44757.1|	hypothetical protein GPECTOR_62g872 [Gonium pectorale]	40.4	1.5e-87	334	gnl|CDD|229324	KOG1382, KOG1382, KOG1382, Multiple inositol polyphosphate phosphatase [General function prediction only].	24.681	5.13e-36	147	gi|122217633|sp|Q3Y8L7.1|DAW1_CHLRE	Q3Y8L7.1	RecName: Full=Dynein assembly factor with WDR repeat domains 1; AltName: Full=Outer row dynein assembly protein 16	33.8	0.0003	49.7	--	--	--	--	--	--	--	--
TRINITY_DN26084_c0_g1_i3	1723	1.37	1.08	3.6	39.22	26.32	62.41	4.27813	4.96641	1.03e-06	0.000340361	Ups	gi|159463170|ref|XP_001689815.1|	predicted protein [Chlamydomonas reinhardtii]	53.8	7.8e-21	110.9	gnl|CDD|228058	KOG0107, KOG0107, KOG0107, Alternative splicing factor SRp20/9G8 (RRM superfamily) [RNA processing and modification].	32.857	1.3e-06	48.9	--	--	--	--	--	--	GO:0097159	F	--	--	--	--	--	--
TRINITY_DN17469_c1_g1_i1	967	292.14	1190.63	770.04	61.34	39.53	26.86	-4.26325	8.21183	9.3e-07	0.000321668	Down	--	--	--	--	--	--	--	--	--	--	--	--	--	--	--	--	--	--	--	--	--	--	--	--
TRINITY_DN61320_c0_g1_i1	1119	180.63	522.05	536	50.1	45.17	31.65	-3.40821	7.67764	1.75e-05	0.00289859	Down	--	--	--	--	--	--	--	--	--	--	--	--	--	--	--	--	--	--	--	--	--	--	--	--
TRINITY_DN53338_c0_g1_i1	4921	2.89	1.54	3.61	20.88	60.59	44.17	3.87495	6.6472	1.37e-06	0.000415222	Ups	--	--	--	--	--	--	--	--	--	--	--	--	--	--	--	--	--	--	--	--	--	--	--	--
TRINITY_DN26016_c8_g1_i5	5147	6.9	1.05	2.37	43.61	31.33	46.25	3.54401	6.69823	2.36e-05	0.0036188	Ups	gi|145348628|ref|XP_001418748.1|	predicted protein [Ostreococcus lucimarinus CCE9901]	54.5	1.3e-66	264.6	gnl|CDD|229770	KOG1831, KOG1831, KOG1831, Negative regulator of transcription [Transcription].	41.026	1.42e-52	201	gi|166216077|sp|A1A5H6.1|CNOT1_DANRE	A1A5H6.1	RecName: Full=CCR4-NOT transcription complex subunit 1; AltName: Full=CCR4-associated factor 1	44.6	6.4e-48	194.9	--	--	--	--	--	--	--	--
TRINITY_DN15_c0_g1_i1	1969	4.18	0.63	1.25	28.65	38.1	53.42	4.27883	5.1013	1.95e-06	0.000534229	Ups	gi|926789975|ref|XP_013903461.1|	hypothetical protein MNEG_3513 [Monoraphidium neglectum]	43.8	2.7e-09	72.8	--	--	--	--	--	--	--	--	--	--	--	--	--	--	--	--	--	--	--
TRINITY_DN26734_c0_g1_i2	1577	0.42	0.28	0.61	14.51	54.16	50.19	6.3507	4.64581	6.5e-11	1.07e-07	Ups	gi|685282038|ref|XP_009131931.1|	PREDICTED: uncharacterized protein LOC103856575 [Brassica rapa]	24	1.3e-06	63.5	--	--	--	--	--	--	--	--	--	--	--	--	--	--	--	--	--	--	--
TRINITY_DN6664_c0_g1_i1	1182	0.86	0.11	0.92	24.45	40.95	46.24	5.82514	4.05429	3.19e-09	2.83e-06	Ups	--	--	--	--	--	--	--	--	--	--	--	--	--	--	--	--	--	--	--	--	--	--	--	--
TRINITY_DN9712_c0_g1_i1	590	4.32	0.59	2.44	12.97	41.67	48.2	3.7101	2.49205	6.38e-05	0.00729024	Ups	--	--	--	--	--	--	--	--	--	--	--	--	--	--	--	--	--	--	--	--	--	--	--	--
TRINITY_DN23717_c0_g2_i1	5945	5.74	1.69	3.88	37.92	30.41	33.88	3.13707	6.71534	3.22e-05	0.00450955	Ups	gi|971507715|dbj|GAQ90493.1|	12-oxophytodienoic acid reductase 3 [Klebsormidium flaccidum]	46.7	1.4e-98	370.9	--	--	--	--	--	gi|75147703|sp|Q84QK0.1|OPR1_ORYSJ	Q84QK0.1	RecName: Full=12-oxophytodienoate reductase 1; AltName: Full=12-oxophytodienoate-10,11-reductase 1; Short=OPDA-reductase 1; Short=OsOPR1	47.8	2.1e-95	352.8	--	--	--	--	--	--	--	--
TRINITY_DN47213_c0_g1_i1	971	6.08	1.24	2.48	25.54	35.47	39.76	3.31353	3.64534	6.14e-05	0.0071045	Ups	--	--	--	--	--	--	--	--	--	--	--	--	--	--	--	--	--	--	--	--	--	--	--	--
TRINITY_DN65631_c0_g1_i1	654	2.49	0.25	1.39	20.31	31.84	47.82	4.50744	2.67701	1.68e-06	0.000477018	Ups	gi|303280523|ref|XP_003059554.1|	predicted protein [Micromonas pusilla CCMP1545]	61.5	0.0047	50.4	--	--	--	--	--	--	--	--	--	--	--	--	--	--	--	--	--	--	--
TRINITY_DN47407_c0_g1_i1	642	2.44	0.25	1.31	20.72	19.14	59.95	4.5313	2.61084	3.5e-06	0.000842716	Ups	gi|545363576|ref|XP_005646909.1|	SOUL heme-binding protein [Coccomyxa subellipsoidea C-169]	51.4	0.00094	52.8	--	--	--	--	--	--	--	--	--	--	--	--	--	--	--	--	--	--	--
TRINITY_DN9879_c2_g1_i1	3126	221.91	242.21	169.98	39.92	26.49	30.71	-2.78545	8.47984	7.07e-05	0.0078464	Down	gi|552833872|ref|XP_005848605.1|	hypothetical protein CHLNCDRAFT_34953 [Chlorella variabilis]	46.4	1.6e-48	203.8	--	--	--	--	--	gi|122247448|sp|Q10QR9.1|HEM4_ORYSJ	Q10QR9.1	RecName: Full=Uroporphyrinogen-III synthase, chloroplastic; AltName: Full=Hydroxymethylbilane hydrolyase [cyclizing]; AltName: Full=Uroporphyrinogen-III cosynthase; Flags: Precursor	43.6	6.6e-48	194.1	GO:0009536	C	--	--	--	--	--	--
TRINITY_DN19183_c0_g2_i1	2424	4.28	1.77	0.77	13.9	29.79	50.69	3.72469	5.10912	3e-05	0.00430217	Ups	gi|928063031|ref|XP_013881070.1|	PREDICTED: persulfide dioxygenase ETHE1, mitochondrial-like [Austrofundulus limnaeus]	44.2	5.6e-41	178.3	--	--	--	--	--	gi|122140353|sp|Q3T094.1|ETHE1_BOVIN	Q3T094.1	RecName: Full=Persulfide dioxygenase ETHE1, mitochondrial; AltName: Full=Sulfur dioxygenase ETHE1; Flags: Precursor	40.2	2e-36	155.6	--	--	--	--	--	--	--	--
TRINITY_DN9698_c8_g5_i1	2308	2271.41	547.24	479.27	43.88	19.79	30.1	-5.1306	10.1357	1.3e-08	9.28e-06	Down	gi|545363486|ref|XP_005646864.1|	hypothetical protein COCSUDRAFT_42658 [Coccomyxa subellipsoidea C-169]	46.5	1.4e-54	223.4	--	--	--	--	--	--	--	--	--	--	--	--	--	--	--	--	--	--	--
TRINITY_DN55319_c0_g3_i1	777	4.53	0.85	1.05	23.68	33.42	36.33	3.81607	3.03331	1.56e-05	0.00266443	Ups	--	--	--	--	--	--	--	--	--	--	--	--	--	--	--	--	--	--	--	--	--	--	--	--
TRINITY_DN27447_c4_g1_i1	1487	1.54	1.28	1.15	28.91	26.19	35.18	4.41542	4.21719	2.03e-08	1.29e-05	Ups	gi|545373528|ref|XP_005651120.1|	glutathione S-transferase [Coccomyxa subellipsoidea C-169]	55.2	2.1e-59	238.8	--	--	--	--	--	gi|2495113|sp|P77526.1|YFCG_ECOLI	P77526.1	RecName: Full=Disulfide-bond oxidoreductase YfcG; AltName: Full=GSH-dependent disulfide-bond oxidoreductase YfcG; AltName: Full=GST N1-1; AltName: Full=GST-like protein YfcG; AltName: Full=Organic hydroperoxidase	46.7	8.9e-35	149.4	--	--	--	--	--	--	--	--
TRINITY_DN27649_c5_g2_i3	1441	4.58	1.32	1.11	30.91	29.72	29.53	3.65801	4.213	1.24e-05	0.00221134	Ups	gi|971508522|dbj|GAQ89679.1|	DNA-directed RNA polymerase II large subunit [Klebsormidium flaccidum]	53.6	1.3e-64	256.1	--	--	--	--	--	gi|322510106|sp|P18616.3|NRPB1_ARATH	P18616.3	RecName: Full=DNA-directed RNA polymerase II subunit 1; AltName: Full=DNA-directed RNA polymerase II subunit RPB1; Short=DNA polymerase II subunit B1; AltName: Full=DNA-directed RNA polymerase III largest subunit	54.8	4.4e-63	243.4	--	--	--	--	--	--	--	--
TRINITY_DN28047_c1_g1_i1	2881	2.56	2.47	4.93	25.33	29	34.89	3.05209	5.3945	5.32e-05	0.00650512	Ups	gi|823224216|ref|XP_012444876.1|	PREDICTED: 12-oxophytodienoate reductase 2-like [Gossypium raimondii]	67.2	5e-12	82.4	gnl|CDD|228084	KOG0134, KOG0134, KOG0134, NADH:flavin oxidoreductase/12-oxophytodienoate reductase [Energy production and conversion, General function prediction only].	44.828	7.41e-13	69.3	gi|75119041|sp|Q69TH8.1|OPR4_ORYSJ	Q69TH8.1	RecName: Full=Putative 12-oxophytodienoate reductase 4; AltName: Full=OPDA-reductase 4; Short=OsOPR4	56.9	7.1e-12	74.3	--	--	--	--	--	--	--	--
TRINITY_DN8704_c0_g2_i1	1708	2.92	1.49	4.39	23.08	37.02	29.06	3.25515	4.51961	3.83e-05	0.00505802	Ups	gi|552828281|ref|XP_005847445.1|	hypothetical protein CHLNCDRAFT_134353 [Chlorella variabilis]	42.5	2.3e-20	109.4	--	--	--	--	--	gi|61216277|sp|Q7U3C1.1|RS6_SYNPX	Q7U3C1.1	RecName: Full=30S ribosomal protein S6	31.9	0.00019	48.9	--	--	--	--	--	--	--	--
TRINITY_DN13582_c0_g1_i1	1600	2.71	0.55	1.41	20	30.17	38.48	4.18983	4.31603	1.08e-06	0.000350599	Ups	--	--	--	--	--	--	--	--	--	--	--	--	--	--	--	--	--	--	--	--	--	--	--	--
TRINITY_DN27042_c36_g7_i1	1599	166.61	947.59	802.78	35.72	37.49	15.32	-4.55915	8.8971	8.65e-07	0.0003059	Down	gi|336169575|ref|YP_004581367.1|	subunit IX of photosystem I (chloroplast) [Schizomeris leibleinii]	91.9	4.4e-10	75.1	--	--	--	--	--	gi|122195126|sp|Q20EV3.1|PSAJ_OLTVI	Q20EV3.1	RecName: Full=Photosystem I reaction center subunit IX; AltName: Full=PSI-J	89.2	5.1e-12	73.9	GO:0009535	C	K02697	psaJ	photosystem I subunit IX	--	1	ko00195 Photosynthesis;
TRINITY_DN22007_c0_g1_i1	2603	5.08	2.65	3.05	26.82	24.66	32.31	2.89192	5.16368	7.58e-05	0.00824102	Ups	gi|1004132958|gb|KXZ41410.1|	hypothetical protein GPECTOR_485g427 [Gonium pectorale]	40.8	5.5e-18	102.1	--	--	--	--	--	--	--	--	--	--	--	--	--	--	--	--	--	--	--
TRINITY_DN27623_c16_g3_i1	751	1.69	0.99	0.71	20.45	26.28	37.04	4.51344	2.75789	7.59e-08	4.07e-05	Ups	--	--	--	--	--	--	--	--	--	--	--	--	--	--	--	--	--	--	--	--	--	--	--	--
TRINITY_DN26929_c34_g1_i1	1336	135.91	295.18	196.53	35.93	29.22	18.38	-3.01198	7.05269	7.94e-05	0.00852826	Down	--	--	--	--	--	--	--	--	--	--	--	--	--	--	--	--	--	--	--	--	--	--	--	--
TRINITY_DN61633_c0_g2_i1	2511	1.82	3.33	3.76	30.31	31.36	21.39	3.11624	5.08804	5.86e-05	0.00690413	Ups	gi|552818804|ref|XP_005845275.1|	hypothetical protein CHLNCDRAFT_136976 [Chlorella variabilis]	91.1	7.5e-97	364	--	--	--	--	--	gi|5902734|sp|O65316.1|ACT_MESVI	O65316.1	RecName: Full=Actin [Mesostigma viride]	90.5	6.6e-99	363.2	GO:0005524	F	K10355	ACTF	actin, other eukaryote	--	0
TRINITY_DN70939_c27_g2_i1	3652	103.68	2217.95	2236.08	28.46	40.82	11.52	-5.94804	11.4661	4.14e-07	0.000167422	Down	gi|725650929|ref|YP_009105524.1|	CP43 chlorophyll apoprotein of photosystem II (chloroplast) [Lobosphaera incisa]	86.7	1.8e-253	884.8	--	--	--	--	--	gi|3024453|sp|P56308.1|PSBC_CHLVU	P56308.1	RecName: Full=Photosystem II CP43 reaction center protein; AltName: Full=PSII 43 kDa protein; AltName: Full=Protein CP-43; Flags: Precursor	85.8	2.1e-247	857.1	--	--	K02705	psbC	photosystem II CP43 chlorophyll apoprotein	--	1	ko00195 Photosynthesis;
TRINITY_DN27376_c10_g6_i1	7066	142.67	279.69	246.58	44.75	19.28	16.48	-3.13521	9.7955	6.49e-05	0.00737922	Down	gi|545368348|ref|XP_005648955.1|	class I glutamine amidotransferase-like protein [Coccomyxa subellipsoidea C-169]	38.8	4.8e-40	176.8	--	--	--	--	--	gi|961454282|sp|Q9SRV2.4|SUVR3_ARATH	Q9SRV2.4	RecName: Full=Histone-lysine N-methyltransferase SUVR3; AltName: Full=Protein SET DOMAIN GROUP 20; AltName: Full=Suppressor of variegation 3-9-related protein 3; Short=Su(var)3-9-related protein 3	28.6	3.1e-29	133.3	--	--	--	--	--	--	--	--
TRINITY_DN35336_c1_g1_i1	10514	1.4	3.22	1.86	16.49	33.65	25.76	3.4225	7.09858	9.4e-06	0.00179524	Ups	gi|159468233|ref|XP_001692287.1|	elongation factor EF-3 [Chlamydomonas reinhardtii]	48.3	2.4e-266	929.1	--	--	--	--	--	gi|15213983|sp|O94489.1|EF3_SCHPO	O94489.1	RecName: Full=Elongation factor 3; Short=EF-3	42.1	1.2e-215	753.1	--	--	K03235	EF3, TEF3	elongation factor 3	--	0
TRINITY_DN63735_c0_g1_i1	565	1.77	0.16	0.83	14.53	29.55	31.78	4.67215	1.90981	9.2e-07	0.000320742	Ups	--	--	--	--	--	--	--	--	--	--	--	--	--	--	--	--	--	--	--	--	--	--	--	--
TRINITY_DN23481_c0_g1_i2	13675	1.81	0.47	1.2	15.16	31.91	28.47	4.39108	7.41217	8.76e-08	4.54e-05	Ups	gi|1004139675|gb|KXZ47679.1|	hypothetical protein GPECTOR_33g561 [Gonium pectorale]	58.5	4e-51	214.5	--	--	--	--	--	gi|226749927|sp|B1X0Q1.1|RRF_CYAA5	B1X0Q1.1	RecName: Full=Ribosome-recycling factor; Short=RRF; AltName: Full=Ribosome-releasing factor	51.1	7.6e-48	196.1	GO:0006412	P	--	--	--	--	--	--
TRINITY_DN27372_c2_g1_i4	1748	0.67	0.41	0.75	25.91	31.47	17.9	5.29232	4.22777	7.9e-10	8.6e-07	Ups	gi|552822285|ref|XP_005846075.1|	hypothetical protein CHLNCDRAFT_135917 [Chlorella variabilis]	34.5	5.3e-09	71.6	--	--	--	--	--	--	--	--	--	--	--	--	--	--	--	--	--	--	--
TRINITY_DN26720_c0_g1_i4	9082	3.84	1.02	1.79	19.21	29.89	21.7	3.38385	6.79291	1.33e-05	0.00235275	Ups	gi|552834951|ref|XP_005848863.1|	hypothetical protein CHLNCDRAFT_57491 [Chlorella variabilis]	41.7	1.1e-36	166	--	--	--	--	--	--	--	--	--	--	--	--	--	--	--	--	--	--	--
TRINITY_DN28758_c0_g2_i1	2565	2.45	0.09	0.34	22.02	25.01	22.96	4.63631	4.76289	2.49e-05	0.00374629	Ups	--	--	--	--	--	--	--	--	--	--	--	--	--	--	--	--	--	--	--	--	--	--	--	--
TRINITY_DN71277_c0_g2_i1	329	1.32	0	0.69	19.43	12.99	33.84	4.72744	-0.248684	3.13e-05	0.00441334	Ups	--	--	--	--	--	--	--	--	--	--	--	--	--	--	--	--	--	--	--	--	--	--	--	--
TRINITY_DN35920_c1_g1_i1	1523	1.42	0.85	1.58	11.45	29.86	24.94	4.00381	3.82575	1.14e-06	0.000362109	Ups	--	--	--	--	--	--	--	--	--	--	--	--	--	--	--	--	--	--	--	--	--	--	--	--
TRINITY_DN24192_c0_g2_i1	811	0.61	2.58	1.86	19.41	20.91	25.34	3.52684	2.64968	3.45e-05	0.0047423	Ups	gi|552834795|ref|XP_005848824.1|	hypothetical protein CHLNCDRAFT_13870, partial [Chlorella variabilis]	56	5.1e-23	117.1	--	--	--	--	--	gi|73622067|sp|Q7ZY08.1|UBE2T_XENLA	Q7ZY08.1	RecName: Full=Ubiquitin-conjugating enzyme E2 T; AltName: Full=E2 ubiquitin-conjugating enzyme T; AltName: Full=Ubiquitin carrier protein T; AltName: Full=Ubiquitin-protein ligase T	54.9	2.3e-24	114	--	--	--	--	--	--	--	--
TRINITY_DN27649_c5_g1_i1	1440	1.39	0.38	0.33	22.8	16.35	26.2	4.9195	3.67954	5.59e-08	3.15e-05	Ups	gi|545375114|ref|XP_005651772.1|	beta and beta-prime subunits of DNA dependent RNA-polymerase [Coccomyxa subellipsoidea C-169]	60.5	1.8e-95	358.6	--	--	--	--	--	gi|322510106|sp|P18616.3|NRPB1_ARATH	P18616.3	RecName: Full=DNA-directed RNA polymerase II subunit 1; AltName: Full=DNA-directed RNA polymerase II subunit RPB1; Short=DNA polymerase II subunit B1; AltName: Full=DNA-directed RNA polymerase III largest subunit	57.3	3.7e-86	320.1	GO:0006351	P	K03006	RPB1, POLR2A	DNA-directed RNA polymerase II subunit RPB1	EC:2.7.7.6	6	ko00230 Purine metabolism;ko00240 Pyrimidine metabolism;ko03020 RNA polymerase;ko05016 Huntington's disease;ko05168 Herpes simplex infection;ko05169 Epstein-Barr virus infection;
TRINITY_DN25373_c6_g1_i2	15241	2.6	0.32	0.66	22.17	24.33	17.54	4.17185	7.36795	2.98e-06	0.000746443	Ups	gi|117582064|gb|ABK41476.1|	catalase [Haematococcus lacustris]	78.5	7.9e-234	821.6	gnl|CDD|227998	KOG0047, KOG0047, KOG0047, Catalase [Inorganic ion transport and metabolism].	48.671	0	754	gi|152013381|sp|A2YH64.2|CATA2_ORYSI	A2YH64.2	RecName: Full=Catalase isozyme B; Short=CAT-B	77.2	2.6e-230	802.4	GO:0048046	C	K03781	katE, CAT, catB, srpA	catalase	EC:1.11.1.6	6	ko00380 Tryptophan metabolism;ko00630 Glyoxylate and dicarboxylate metabolism;ko01200 Carbon metabolism;ko04068 FoxO signaling pathway;ko04146 Peroxisome;ko05014 Amyotrophic lateral sclerosis (ALS);
TRINITY_DN27316_c2_g2_i4	7397	3.93	1.3	1.51	16.61	18.09	27.26	3.15202	6.29922	3.7e-05	0.00495826	Ups	gi|590051886|gb|EXK79410.1|	hypothetical protein FOQG_15973 [Fusarium oxysporum f. sp. raphani 54005]	29	1.2e-91	348.2	--	--	--	--	--	gi|257051061|sp|Q12955.3|ANK3_HUMAN	Q12955.3	RecName: Full=Ankyrin-3; Short=ANK-3; AltName: Full=Ankyrin-G	27.1	7e-64	248.4	--	--	--	--	--	--	--	--
TRINITY_DN35375_c0_g2_i1	7707	3.34	0.47	1.11	20.06	19.13	21.37	3.61747	6.30282	2.16e-05	0.00337119	Ups	--	--	--	--	--	--	--	--	--	--	--	--	--	--	--	--	--	--	--	--	--	--	--	--
TRINITY_DN23099_c0_g1_i2	3117	1.35	0	0.18	8.25	15.11	36.06	5.25648	4.7682	9.21e-05	0.00950505	Ups	gi|545363635|ref|XP_005646936.1|	kinase-like protein [Coccomyxa subellipsoidea C-169]	34.5	8e-32	148.3	--	--	--	--	--	gi|38503401|sp|Q38997.2|KIN10_ARATH	Q38997.2	RecName: Full=SNF1-related protein kinase catalytic subunit alpha KIN10; Short=AKIN10; AltName: Full=AKIN alpha-2; Short=AKINalpha2	31.2	1.3e-24	116.7	--	--	--	--	--	--	--	--
TRINITY_DN24831_c3_g2_i1	769	3.26	1.63	2.14	14.35	25.22	19.74	2.9897	2.44197	9.56e-05	0.009761	Ups	--	--	--	--	--	--	--	--	--	--	--	--	--	--	--	--	--	--	--	--	--	--	--	--
TRINITY_DN44623_c0_g2_i1	1185	1.52	0.16	1.37	18.35	25.75	14.7	4.22228	3.21958	7.07e-06	0.0014377	Ups	--	--	--	--	--	--	--	--	--	--	--	--	--	--	--	--	--	--	--	--	--	--	--	--
TRINITY_DN19750_c0_g2_i1	2658	1.8	1.7	2.7	9.49	28.67	19.75	3.11773	4.63473	8.26e-05	0.00879424	Ups	gi|545370863|ref|XP_005650036.1|	serine O-acetyltransferase [Coccomyxa subellipsoidea C-169]	65.2	3.2e-74	288.9	--	--	--	--	--	gi|75248562|sp|Q8W0E4.1|SAT1_ORYSJ	Q8W0E4.1	RecName: Full=Probable serine acetyltransferase 1; AltName: Full=OsSERAT1;1	56.5	6.2e-55	217.2	GO:0006535	P	--	--	--	--	--	--
TRINITY_DN27836_c0_g1_i1	471	1.18	0.23	0.73	19.16	25.06	12.71	4.61344	1.0175	1.66e-06	0.00047225	Ups	gi|700211192|gb|KGN66288.1|	hypothetical protein Csa_1G595890 [Cucumis sativus]	44.9	0.0058	49.7	--	--	--	--	--	--	--	--	--	--	--	--	--	--	--	--	--	--	--
TRINITY_DN27665_c0_g1_i1	2013	0.52	0.39	1.66	17.39	23.37	15.67	4.35188	4.07597	1.25e-06	0.000386446	Ups	--	--	--	--	--	--	--	--	--	--	--	--	--	--	--	--	--	--	--	--	--	--	--	--
TRINITY_DN26945_c1_g1_i7	1017	2.71	0.35	0.68	26.13	12.53	16.33	3.88034	2.86089	3.67e-05	0.00493877	Ups	--	--	--	--	--	--	--	--	--	--	--	--	--	--	--	--	--	--	--	--	--	--	--	--
TRINITY_DN25655_c0_g3_i1	4101	1.63	1.67	2.18	9.46	16.77	28.32	3.18372	5.2	3.91e-05	0.00515107	Ups	gi|971518476|dbj|GAQ79764.1|	Tryptophan or tyrosine transporter protein [Klebsormidium flaccidum]	41.3	7.6e-91	344.7	--	--	--	--	--	--	--	--	--	--	--	--	--	--	--	--	--	--	--
TRINITY_DN23051_c0_g1_i3	6568	0.85	0.15	1.15	10.77	16.33	27.35	4.56918	5.82682	1.05e-06	0.000345977	Ups	gi|1004139782|gb|KXZ47786.1|	hypothetical protein GPECTOR_33g668 [Gonium pectorale]	50.6	1.3e-44	191.8	--	--	--	--	--	--	--	--	--	--	--	--	--	--	--	--	--	--	--
TRINITY_DN20127_c1_g3_i1	2614	1.11	0.67	1.54	4.31	32.42	17.26	3.92424	4.43774	2.3e-05	0.0035444	Ups	--	--	--	--	--	--	--	--	--	--	--	--	--	--	--	--	--	--	--	--	--	--	--	--
TRINITY_DN21036_c3_g2_i1	1257	2.38	0.69	0.88	16.07	15.91	20.72	3.6872	3.18478	6.71e-06	0.00138938	Ups	--	--	--	--	--	--	--	--	--	--	--	--	--	--	--	--	--	--	--	--	--	--	--	--
TRINITY_DN63940_c0_g1_i1	484	1.77	0.22	0.91	9.01	24.46	17.78	4.01788	0.951661	2.93e-05	0.00424002	Ups	--	--	--	--	--	--	--	--	--	--	--	--	--	--	--	--	--	--	--	--	--	--	--	--
TRINITY_DN4139_c0_g2_i1	2902	0.47	0.31	0.62	6.93	34.7	8.76	5.09549	4.4786	1.74e-07	8.26e-05	Ups	gi|926792401|ref|XP_013904674.1|	hypothetical protein MNEG_2302 [Monoraphidium neglectum]	43.9	2.3e-41	179.9	--	--	--	--	--	--	--	--	--	--	--	--	--	--	--	--	--	--	--
TRINITY_DN35814_c1_g1_i1	476	180.63	137.78	655.86	22.22	8.6	19.44	-4.39237	5.20267	2.6e-06	0.000667782	Down	gi|67989591|gb|AAY84712.1|	beta-tubulin, partial [Dunaliella salina]	98.2	3.9e-23	116.7	--	--	--	--	--	gi|8928401|sp|O04386.1|TBB_CHLIN	O04386.1	RecName: Full=Tubulin beta chain; AltName: Full=Beta-tubulin	98.2	2e-25	116.7	GO:0005200	F	K07375	TUBB	tubulin beta	--	3	ko04145 Phagosome;ko04540 Gap junction;ko05130 Pathogenic Escherichia coli infection;
TRINITY_DN20284_c0_g1_i1	5013	3.02	0.62	1	10.3	15.8	23.24	3.36989	5.35488	5.67e-05	0.00678377	Ups	gi|552845084|ref|XP_005851256.1|	hypothetical protein CHLNCDRAFT_138004 [Chlorella variabilis]	35.1	4.6e-13	86.7	--	--	--	--	--	--	--	--	--	--	--	--	--	--	--	--	--	--	--
TRINITY_DN26870_c3_g2_i4	8846	0.43	0.57	0.33	5.99	20.64	22.28	5.0772	6.10001	6.27e-09	5.27e-06	Ups	gi|545359742|ref|XP_005645310.1|	Xylulokinase [Coccomyxa subellipsoidea C-169]	52.2	2.8e-130	476.9	--	--	--	--	--	gi|75335697|sp|Q9LZ98.1|AB20I_ARATH	Q9LZ98.1	RecName: Full=ABC transporter I family member 20; Short=ABC transporter ABCI.20; Short=AtABCI20; AltName: Full=GCN-related protein 3; AltName: Full=Non-intrinsic ABC protein 9	51.6	9.2e-87	324.7	GO:0016740	F	--	--	--	--	--	--
TRINITY_DN35428_c0_g1_i1	4529	183.28	139.21	136.95	23.09	9.18	13.72	-3.37465	8.5143	6.1e-06	0.00128973	Down	gi|385763966|gb|AFI78786.1|	carotenoid cleavage dioxygenase 7, partial [Coleochaete orbicularis]	62.6	2.2e-168	602.4	gnl|CDD|230207	KOG2268, KOG2268, KOG2268, Serine/threonine protein kinase [Signal transduction mechanisms, General function prediction only].	57.276	7.55e-144	450	gi|74855174|sp|Q54T05.1|RIO2_DICDI	Q54T05.1	RecName: Full=Serine/threonine-protein kinase rio2	54.8	1.8e-91	339.3	--	--	--	--	--	--	--	--
TRINITY_DN25791_c3_g1_i1	3803	1.75	1.27	1.89	11.65	18.69	15.57	3.13561	4.86974	2.47e-05	0.00373097	Ups	gi|159462988|ref|XP_001689724.1|	flagellar associated protein [Chlamydomonas reinhardtii]	50.2	5.3e-86	328.6	--	--	--	--	--	gi|13124049|sp|O70496.1|CLCN7_MOUSE	O70496.1	RecName: Full=H(+)/Cl(-) exchange transporter 7; AltName: Full=Chloride channel 7 alpha subunit; AltName: Full=Chloride channel protein 7; Short=ClC-7	30.8	8.1e-16	87.8	--	--	--	--	--	--	--	--
TRINITY_DN27099_c5_g8_i6	3794	1.65	1.12	1.22	15.63	15.6	14.63	3.45107	4.84492	3.43e-06	0.000833299	Ups	gi|828235383|ref|XP_012566384.1|	PREDICTED: serine/threonine-protein phosphatase 6 regulatory ankyrin repeat subunit B-like isoform X1 [Hydra vulgaris]	40.2	3.2e-91	345.9	--	--	--	--	--	gi|387912917|sp|Q01484.4|ANK2_HUMAN	Q01484.4	RecName: Full=Ankyrin-2; Short=ANK-2; AltName: Full=Ankyrin-B; AltName: Full=Brain ankyrin; AltName: Full=Non-erythroid ankyrin	34.9	3.6e-72	275	--	--	--	--	--	--	--	--
TRINITY_DN8223_c0_g2_i1	2081	1.11	1.04	2.6	10.63	16.81	18.13	3.13611	3.88928	8.59e-05	0.00905068	Ups	--	--	--	--	--	--	--	--	--	--	--	--	--	--	--	--	--	--	--	--	--	--	--	--
TRINITY_DN58286_c0_g1_i1	390	0.76	0	0	14.07	16.15	14.71	5.537	-0.00830747	2.83e-06	0.000718522	Ups	--	--	--	--	--	--	--	--	--	--	--	--	--	--	--	--	--	--	--	--	--	--	--	--
TRINITY_DN27251_c3_g2_i1	1048	0.22	0	0.24	13.1	9.31	20.5	6.29168	2.45443	1.25e-09	1.3e-06	Ups	--	--	--	--	--	--	--	--	--	--	--	--	--	--	--	--	--	--	--	--	--	--	--	--
TRINITY_DN62457_c1_g1_i1	790	70.36	705.95	660.42	14.3	22.22	6.37	-5.20943	7.12075	7.9e-07	0.00028575	Down	gi|598324259|ref|YP_009020856.1|	photosystem II phosphoprotein (chloroplast) [Chlorella sorokiniana]	85.9	2.2e-26	128.3	--	--	--	--	--	gi|3024459|sp|P56323.2|PSBH_CHLVU	P56323.2	RecName: Full=Photosystem II reaction center protein H; Short=PSII-H; AltName: Full=Photosystem II 10 kDa phosphoprotein	84.5	7.3e-28	125.6	--	--	--	--	--	--	--	--
TRINITY_DN48356_c0_g1_i1	813	0.09	0	0	4.68	17.66	18.55	8.2999	1.84744	1.51e-10	2.22e-07	Ups	--	--	--	--	--	--	--	--	--	--	--	--	--	--	--	--	--	--	--	--	--	--	--	--
TRINITY_DN27637_c2_g1_i1	667	0.84	0.36	0.49	11.28	16.69	12.69	4.47066	1.48759	2.48e-07	0.00010932	Ups	--	--	--	--	--	--	--	--	--	--	--	--	--	--	--	--	--	--	--	--	--	--	--	--
TRINITY_DN27598_c5_g6_i1	700	1.67	0	0.56	16.26	11.1	11.75	4.09491	1.57238	6.18e-05	0.00714002	Ups	gi|160286023|pdb|2QYJ|A	Chain A, Crystal Structure Of A Designed Full Consensus Ankyrin	50.5	4.7e-17	97.1	gnl|CDD|232341	KOG4412, KOG4412, KOG4412, 26S proteasome regulatory complex, subunit PSMD10 [Posttranslational modification, protein turnover, chaperones].	43.617	4.22e-21	87	gi|334351211|sp|Q3UES3.2|TNKS2_MOUSE	Q3UES3.2	RecName: Full=Tankyrase-2; Short=TANK2; AltName: Full=ADP-ribosyltransferase diphtheria toxin-like 6; Short=ARTD6; AltName: Full=TNKS-2; AltName: Full=TRF1-interacting ankyrin-related ADP-ribose polymerase 2; AltName: Full=Tankyrase II	39.1	2.4e-14	80.5	--	--	--	--	--	--	--	--
TRINITY_DN25321_c0_g1_i2	642	1.08	0.53	0.13	5.94	6.61	26.15	4.35849	1.2714	2.2e-05	0.00342828	Ups	gi|552846756|ref|XP_005851693.1|	hypothetical protein CHLNCDRAFT_132974 [Chlorella variabilis]	75.9	0.00032	54.3	gnl|CDD|230554	KOG2615, KOG2615, KOG2615, Permease of the major facilitator superfamily [General function prediction only].	50	2.08e-06	44.7	--	--	--	--	--	--	--	--	--	--	--	--	--	--
TRINITY_DN21533_c0_g2_i1	601	0.74	0	0.55	10.9	11.42	15.42	4.71711	1.10832	1.8e-06	0.000503498	Ups	--	--	--	--	--	--	--	--	--	--	--	--	--	--	--	--	--	--	--	--	--	--	--	--
TRINITY_DN26870_c3_g1_i1	518	0	0	0.59	5.94	14.72	15.3	5.63801	0.606748	1.57e-06	0.000456994	Ups	--	--	--	--	--	--	--	--	--	--	--	--	--	--	--	--	--	--	--	--	--	--	--	--
TRINITY_DN8048_c0_g1_i1	389	0.77	0.36	0.4	13.84	6.48	15.44	4.28935	-0.274121	5.56e-05	0.00667818	Ups	--	--	--	--	--	--	--	--	--	--	--	--	--	--	--	--	--	--	--	--	--	--	--	--
TRINITY_DN9865_c1_g2_i1	7847	1.95	0.55	1.09	10.63	10.89	14.2	3.26994	5.59023	2.47e-05	0.00373097	Ups	gi|545354857|ref|XP_005643260.1|	hypothetical protein COCSUDRAFT_68172 [Coccomyxa subellipsoidea C-169]	51.8	3.5e-241	845.1	--	--	--	--	--	gi|81342116|sp|O32034.1|YRRO_BACSU	O32034.1	RecName: Full=Uncharacterized protease YrrO	38	8.3e-47	191.8	--	--	--	--	--	--	--	--
TRINITY_DN23357_c6_g2_i1	697	0.22	0	0	8.11	15.16	12.34	6.99354	1.34569	1.29e-09	1.33e-06	Ups	--	--	--	--	--	--	--	--	--	--	--	--	--	--	--	--	--	--	--	--	--	--	--	--
TRINITY_DN28855_c0_g1_i1	793	0.91	0.55	1.48	6.09	16.94	12.22	3.45584	1.72324	4.53e-05	0.00575193	Ups	gi|159490736|ref|XP_001703329.1|	alternative oxidase [Chlamydomonas reinhardtii]	43.9	0.0015	52.4	--	--	--	--	--	--	--	--	--	--	--	--	--	--	--	--	--	--	--
TRINITY_DN23717_c0_g4_i1	569	0.8	0	0	7.86	18.94	8.32	5.32556	0.86613	7.13e-06	0.0014412	Ups	--	--	--	--	--	--	--	--	--	--	--	--	--	--	--	--	--	--	--	--	--	--	--	--
TRINITY_DN45467_c0_g1_i1	1094	0.41	0.29	0.35	10.44	10.96	13.25	4.92099	2.27241	7.42e-09	5.87e-06	Ups	--	--	--	--	--	--	--	--	--	--	--	--	--	--	--	--	--	--	--	--	--	--	--	--
TRINITY_DN15656_c1_g1_i1	1363	29.89	147.62	128.37	10.45	12.49	11.56	-3.2988	6.04693	9.39e-05	0.00963038	Down	--	--	--	--	--	--	--	--	--	--	--	--	--	--	--	--	--	--	--	--	--	--	--	--
TRINITY_DN44624_c0_g1_i1	1092	1.05	0.47	1.23	6.36	21.55	6.53	3.5639	2.34388	6.26e-05	0.0071885	Ups	--	--	--	--	--	--	--	--	--	--	--	--	--	--	--	--	--	--	--	--	--	--	--	--
TRINITY_DN21432_c0_g2_i2	2996	0.8	1.35	1.31	8.92	14.42	10.59	3.17202	4.06331	3.73e-05	0.00499645	Ups	gi|944222096|gb|KQK86500.1|	hypothetical protein SETIT_036151mg [Setaria italica]	77.3	8.7e-68	267.7	--	--	--	--	--	gi|75339085|sp|Q9ZVJ4.1|CYP22_ARATH	Q9ZVJ4.1	RecName: Full=Peptidyl-prolyl cis-trans isomerase CYP22; Short=PPIase CYP22; AltName: Full=Cyclophilin of 22 kDa; AltName: Full=Cyclophilin-22	74.2	4.7e-67	257.7	GO:0003755	F	--	--	--	--	--	--
TRINITY_DN28647_c0_g1_i1	1578	0.92	0.56	0.33	7.85	12.18	13.67	4.1344	2.91497	5.37e-07	0.00020332	Ups	--	--	--	--	--	--	--	--	--	--	--	--	--	--	--	--	--	--	--	--	--	--	--	--
TRINITY_DN27116_c3_g2_i1	1856	1.84	0.35	0.55	9.73	17.59	5.85	3.59996	3.23535	8.06e-05	0.00860987	Ups	gi|957839991|ref|XP_014670284.1|	PREDICTED: tropomyosin-like [Priapulus caudatus]	35.9	7.1e-20	107.8	gnl|CDD|228111	KOG0161, KOG0161, KOG0161, Myosin class II heavy chain [Cytoskeleton].	28.846	3.87e-12	66.6	gi|1170665|sp|P46865.1|KINL_LEICH	P46865.1	RecName: Full=Kinesin-like protein K39	31.8	1.5e-10	69.3	--	--	--	--	--	--	--	--
TRINITY_DN26092_c0_g1_i4	8425	0.64	0.54	1.17	4.59	17.41	10.37	3.68507	5.51838	1.19e-05	0.00213988	Ups	gi|470302031|ref|XP_004347510.1|	von Willebrand domain-containing protein [Capsaspora owczarzaki ATCC 30864]	41.9	9.8e-117	431.8	gnl|CDD|230857	KOG2918, KOG2918, KOG2918, Carboxymethyl transferase [Posttranslational modification, protein turnover, chaperones].	29.457	5.25e-08	56.6	gi|62510722|sp|Q75WE7.1|VWA5A_RAT	Q75WE7.1	RecName: Full=von Willebrand factor A domain-containing protein 5A; AltName: Full=Loss of heterozygosity 11 chromosomal region 2 gene A protein homolog; AltName: Full=Mast cell surface antigen 1; Short=Masa-1	34	4e-63	246.1	--	--	--	--	--	--	--	--
TRINITY_DN27099_c5_g4_i1	400	1.16	0	0	9.67	9.38	13.18	4.65885	-0.329705	6.2e-05	0.00714752	Ups	gi|675208593|ref|XP_008913181.1|	hypothetical protein PPTG_17222 [Phytophthora parasitica INRA-310]	49.2	2.3e-24	120.6	--	--	--	--	--	gi|387912917|sp|Q01484.4|ANK2_HUMAN	Q01484.4	RecName: Full=Ankyrin-2; Short=ANK-2; AltName: Full=Ankyrin-B; AltName: Full=Brain ankyrin; AltName: Full=Non-erythroid ankyrin	41.5	5.3e-19	95.1	--	--	--	--	--	--	--	--
TRINITY_DN30287_c0_g1_i1	666	0.12	0	0.37	8.86	15.62	7.44	5.82658	1.12181	9.67e-08	4.93e-05	Ups	--	--	--	--	--	--	--	--	--	--	--	--	--	--	--	--	--	--	--	--	--	--	--	--
TRINITY_DN27569_c13_g1_i1	248	1544.54	755.8	928.28	8.76	20.47	2.48	-6.81483	3.6845	3.65e-11	6.35e-08	Down	--	--	--	--	--	--	--	--	--	--	--	--	--	--	--	--	--	--	--	--	--	--	--	--
TRINITY_DN26912_c4_g2_i2	872	0	0.08	0	26.14	5.24	0	8.13987	1.74395	5.56e-05	0.00667818	Ups	gi|735665975|gb|AJA38639.1|	hypothetical protein [Thermotoga sp. TBYP3.1.4.1]	50.8	2.2e-35	158.3	--	--	--	--	--	--	--	--	--	--	--	--	--	K01980	23SrRNA, rrl	23S ribosomal RNA	--	1	ko03010 Ribosome;
TRINITY_DN17277_c0_g2_i1	3873	0.03	0.09	0.04	15.37	10.74	5.19	7.4773	4.2409	3.83e-12	9.42e-09	Ups	--	--	--	--	--	--	--	--	--	--	--	--	--	--	--	--	--	--	--	--	--	--	--	--
TRINITY_DN27598_c4_g5_i17	2769	0.72	0.11	0.21	11.88	10.84	8.21	4.88285	3.71688	1.33e-07	6.43e-05	Ups	gi|1004136116|gb|KXZ44159.1|	hypothetical protein GPECTOR_72g606 [Gonium pectorale]	38.3	1.4e-48	203.8	gnl|CDD|232107	KOG4177, KOG4177, KOG4177, Ankyrin [Cell wall/membrane/envelope biogenesis].	33.983	1.43e-46	178	gi|97535655|sp|Q02357.2|ANK1_MOUSE	Q02357.2	RecName: Full=Ankyrin-1; Short=ANK-1; AltName: Full=Erythrocyte ankyrin	32.4	7.7e-40	167.2	--	--	--	--	--	--	--	--
TRINITY_DN27052_c3_g1_i11	7520	0.6	0.12	0.75	7.35	10.52	12.16	4.28443	5.20156	1.71e-06	0.000484832	Ups	gi|545362846|ref|XP_005646623.1|	trypsin-like serine protease, partial [Coccomyxa subellipsoidea C-169]	60.5	3.6e-102	383.3	--	--	--	--	--	gi|51338737|sp|O22609.2|DEGP1_ARATH	O22609.2	RecName: Full=Protease Do-like 1, chloroplastic; AltName: Full=Protein DEGRADATION OF PERIPLASMIC PROTEINS 1; Short=DEGP PROTEASE 1; Flags: Precursor	55.3	4.4e-90	335.5	GO:0003824	F	K04691	hhoB, degS	serine protease DegS	EC:3.4.21.-	0
TRINITY_DN26734_c0_g1_i3	2015	0.43	0.71	0.7	3.27	14.41	12.29	3.89247	3.16408	9.51e-06	0.00181086	Ups	--	--	--	--	--	--	--	--	--	--	--	--	--	--	--	--	--	--	--	--	--	--	--	--
TRINITY_DN26519_c0_g1_i9	3469	1.4	0.24	0.8	6.26	10.24	13	3.5415	4.03818	3.35e-05	0.00463814	Ups	gi|926791991|ref|XP_013904469.1|	hypothetical protein MNEG_2507 [Monoraphidium neglectum]	60.6	1.1e-10	78.2	gnl|CDD|228272	KOG0323, KOG0323, KOG0323, TFIIF-interacting CTD phosphatases, including NLI-interacting factor [Transcription].	27.5	9.48e-06	47.4	--	--	--	--	--	--	--	--	--	--	--	--	--	--
TRINITY_DN28393_c0_g1_i1	656	1.24	0.49	0.38	5.14	8.52	15.77	3.66463	1.00618	5.5e-05	0.00662368	Ups	--	--	--	--	--	--	--	--	--	--	--	--	--	--	--	--	--	--	--	--	--	--	--	--
TRINITY_DN54332_c0_g1_i1	2584	0.23	0.36	0.62	9.88	10.21	8.05	4.42725	3.48501	1.98e-07	9.3e-05	Ups	--	--	--	--	--	--	--	--	--	--	--	--	--	--	--	--	--	--	--	--	--	--	--	--
TRINITY_DN70947_c0_g1_i1	1931	59.18	72.44	67.05	12.65	6.68	8.21	-2.93492	6.01819	7.41e-05	0.00810499	Down	gi|159466262|ref|XP_001691328.1|	mitochondrial carrier protein [Chlamydomonas reinhardtii]	59.4	4.1e-95	357.8	--	--	--	--	--	gi|74896753|sp|Q54BM3.1|MCFG_DICDI	Q54BM3.1	RecName: Full=Mitochondrial substrate carrier family protein G; AltName: Full=Solute carrier family 25 member 20 homolog A	39.5	6.7e-59	229.9	--	--	--	--	--	--	--	--
TRINITY_DN14145_c0_g2_i1	5091	0.84	0.46	0.26	5.39	11.38	10.68	4.07847	4.4944	9.44e-07	0.000322034	Ups	gi|971518318|dbj|GAQ79870.1|	Myb superfamily transcription factor [Klebsormidium flaccidum]	71.5	5.1e-60	242.7	--	--	--	--	--	gi|2815504|sp|P10242.2|MYB_HUMAN	P10242.2	RecName: Full=Transcriptional activator Myb; AltName: Full=Proto-oncogene c-Myb	56.1	8.2e-56	221.1	--	--	--	--	--	--	--	--
TRINITY_DN16589_c0_g2_i1	742	0.18	0.36	0.41	7.34	12.14	7.73	4.57377	1.17219	8.84e-07	0.000311378	Ups	--	--	--	--	--	--	--	--	--	--	--	--	--	--	--	--	--	--	--	--	--	--	--	--
TRINITY_DN6009_c0_g1_i1	4895	0.52	0.06	0.14	4.91	9.92	12.08	5.19239	4.35337	1.2e-07	5.95e-05	Ups	gi|545354402|ref|XP_005643035.1|	hypothetical protein COCSUDRAFT_68230 [Coccomyxa subellipsoidea C-169]	53.4	4.5e-37	166.4	--	--	--	--	--	gi|82592621|sp|Q38914.2|ANT_ARATH	Q38914.2	RecName: Full=AP2-like ethylene-responsive transcription factor ANT; AltName: Full=Complementing a protein kinase C mutant protein 1; AltName: Full=Protein AINTEGUMENTA; AltName: Full=Protein DRAGON; AltName: Full=Protein OVULE MUTANT	28.4	0.0027	46.6	--	--	--	--	--	--	--	--
TRINITY_DN33669_c0_g1_i1	416	0.64	0	0	6.5	10.75	9.57	5.046	-0.436932	2.53e-05	0.00380179	Ups	gi|971510530|dbj|GAQ87674.1|	Exostosin family protein [Klebsormidium flaccidum]	73.3	0.00061	52.8	--	--	--	--	--	--	--	--	--	--	--	--	--	--	--	--	--	--	--
TRINITY_DN47149_c0_g1_i1	792	0.64	0	0.93	10.88	10.22	5.62	4.01751	1.33378	8.39e-05	0.00889107	Ups	--	--	--	--	--	--	--	--	--	--	--	--	--	--	--	--	--	--	--	--	--	--	--	--
TRINITY_DN26082_c0_g1_i3	6027	0.57	0.22	0.84	7.51	9.91	9.21	3.95411	4.72507	2.05e-06	0.0005549	Ups	gi|695043002|ref|XP_009409176.1|	PREDICTED: general transcription factor IIH subunit 3 isoform X1 [Musa acuminata subsp. malaccensis]	57.5	5.3e-32	149.8	gnl|CDD|230426	KOG2487, KOG2487, KOG2487, RNA polymerase II transcription initiation/nucleotide excision repair factor TFIIH, subunit TFB4 [Transcription, Replication, recombination and repair].	45.833	2.04e-28	123	gi|75155791|sp|Q8LF41.1|TFB4_ARATH	Q8LF41.1	RecName: Full=RNA polymerase II transcription factor B subunit 4; AltName: Full=General transcription and DNA repair factor IIH subunit TFB4; Short=AtTFB4; Short=TFIIH subunit TFB4	48.3	3.9e-28	129.4	--	--	--	--	--	--	--	--
TRINITY_DN25323_c1_g1_i5	3369	1.17	1	0.67	6.17	8.66	11.61	3.12159	3.87561	3.74e-05	0.00499645	Ups	gi|302845000|ref|XP_002954039.1|	hypothetical protein VOLCADRAFT_106216, partial [Volvox carteri f. nagariensis]	48.5	5.3e-05	59.3	--	--	--	--	--	--	--	--	--	--	--	--	--	--	--	--	--	--	--
TRINITY_DN25722_c1_g1_i2	22715	0.94	1.19	1	7.02	8.96	10.4	2.96899	6.74765	2.79e-05	0.00408387	Ups	gi|545356178|ref|XP_005643834.1|	P-loop containing nucleoside triphosphate hydrolase protein, partial [Coccomyxa subellipsoidea C-169]	44	4.3e-167	600.5	--	--	--	--	--	gi|206729914|sp|O15439.3|MRP4_HUMAN	O15439.3	RecName: Full=Multidrug resistance-associated protein 4; AltName: Full=ATP-binding cassette sub-family C member 4; AltName: Full=MRP/cMOAT-related ABC transporter; AltName: Full=Multi-specific organic anion transporter B; Short=MOAT-B	36.5	3.3e-88	330.9	GO:0006810	P	--	--	--	--	--	--
TRINITY_DN26803_c1_g7_i1	4520	0.85	0.31	0.55	8.47	7.27	10.18	3.86088	4.2542	1.07e-06	0.00034863	Ups	--	--	--	--	--	--	--	--	--	--	--	--	--	--	--	--	--	--	--	--	--	--	--	--
TRINITY_DN20834_c0_g3_i1	716	0.86	0	0	4.44	9.54	11.91	4.81555	0.985041	3.79e-05	0.00504329	Ups	--	--	--	--	--	--	--	--	--	--	--	--	--	--	--	--	--	--	--	--	--	--	--	--
TRINITY_DN54194_c0_g1_i1	507	0.2	0	0	2.91	12.5	10.35	6.43516	0.0854541	1.78e-06	0.000497361	Ups	--	--	--	--	--	--	--	--	--	--	--	--	--	--	--	--	--	--	--	--	--	--	--	--
TRINITY_DN45692_c0_g1_i1	627	0.27	0.53	0.14	5.17	9.36	10.41	4.51692	0.646524	6.77e-06	0.00139777	Ups	gi|635168308|dbj|GAJ73192.1|	LOW QUALITY PROTEIN: ABC-type multidrug transport system, ATPase and permease component [Vibrio sp. JCM 18904]	57.4	6.4e-05	56.6	--	--	--	--	--	gi|209572649|sp|Q9FWX8.2|AB12B_ARATH	Q9FWX8.2	RecName: Full=ABC transporter B family member 12; Short=ABC transporter ABCB.12; Short=AtABCB12; AltName: Full=Multidrug resistance protein 16; AltName: Full=P-glycoprotein 12	86.2	2.1e-06	53.9	--	--	K02071	metN	D-methionine transport system ATP-binding protein	--	1	ko02010 ABC transporters;
TRINITY_DN26514_c0_g1_i6	8609	0.8	0.92	0.93	4.86	8.86	11.02	3.11038	5.20109	3.5e-05	0.00478242	Ups	gi|545356010|ref|XP_005643764.1|	2-oxoglutarate dehydrogenase, E1 component [Coccomyxa subellipsoidea C-169]	51.2	6.1e-82	316.2	gnl|CDD|228399	KOG0450, KOG0450, KOG0450, 2-oxoglutarate dehydrogenase, E1 subunit [Carbohydrate transport and metabolism].	41.358	2.14e-83	305	gi|74626854|sp|O74378.1|ODO1_SCHPO	O74378.1	RecName: Full=2-oxoglutarate dehydrogenase, mitochondrial; AltName: Full=2-oxoglutarate dehydrogenase complex component E1; Short=OGDC-E1; AltName: Full=Alpha-ketoglutarate dehydrogenase; Flags: Precursor	42.2	3.2e-60	236.5	--	--	K00164	OGDH, sucA	2-oxoglutarate dehydrogenase E1 component	EC:1.2.4.2	4	ko00020 Citrate cycle (TCA cycle);ko00310 Lysine degradation;ko00380 Tryptophan metabolism;ko01200 Carbon metabolism;
TRINITY_DN68649_c0_g1_i1	387	0	0	0	4.93	11.96	7.77	7.30588	-0.822401	6.45e-06	0.00135831	Ups	--	--	--	--	--	--	--	--	--	--	--	--	--	--	--	--	--	--	--	--	--	--	--	--
TRINITY_DN35808_c0_g1_i1	1982	0.5	0.54	1.12	5.05	12.2	7.28	3.38414	2.91068	4.36e-05	0.00559297	Ups	--	--	--	--	--	--	--	--	--	--	--	--	--	--	--	--	--	--	--	--	--	--	--	--
TRINITY_DN44968_c0_g1_i1	531	0.73	0	0	5.11	10.58	8.82	4.87973	0.191591	2.83e-05	0.00412498	Ups	--	--	--	--	--	--	--	--	--	--	--	--	--	--	--	--	--	--	--	--	--	--	--	--
TRINITY_DN24868_c1_g2_i1	1635	141.07	140.51	52.01	9.06	7.25	8.08	-3.85029	6.38123	9.63e-07	0.000326168	Down	--	--	--	--	--	--	--	--	--	--	--	--	--	--	--	--	--	--	--	--	--	--	--	--
TRINITY_DN25130_c0_g1_i2	15186	0.87	0.74	1.15	5.07	9.42	9.55	3.01913	6.01458	4.36e-05	0.00559297	Ups	gi|693497477|emb|CEG00218.1|	Oxoglutarate/iron-dependent dioxygenase [Ostreococcus tauri]	46.6	8.6e-47	200.3	--	--	--	--	--	--	--	--	--	--	--	--	--	--	--	--	--	--	--
TRINITY_DN27552_c8_g1_i1	5738	0.22	0	0	2.8	7.19	13.54	6.72589	4.3555	7.6e-06	0.00149887	Ups	gi|545356779|ref|XP_005644077.1|	zf-AN1-domain-containing protein [Coccomyxa subellipsoidea C-169]	41.7	1.6e-30	144.8	gnl|CDD|231111	KOG3173, KOG3173, KOG3173, Predicted Zn-finger protein [General function prediction only].	36.257	6.74e-35	144	gi|75318397|sp|O49663.1|SAP9_ARATH	O49663.1	RecName: Full=Zinc finger A20 and AN1 domain-containing stress-associated protein 9; Short=AtSAP9	38.3	1.2e-26	124.4	--	--	--	--	--	--	--	--
TRINITY_DN25174_c1_g1_i4	892	0	0.37	0.18	5.81	9.25	8.23	5.20112	1.31032	5.18e-07	0.000197605	Ups	gi|218195847|gb|EEC78274.1|	hypothetical protein OsI_17968 [Oryza sativa Indica Group]	43	6e-17	97.1	--	--	--	--	--	gi|334302928|sp|O65268.3|TASP1_ARATH	O65268.3	RecName: Full=Putative threonine aspartase; Short=Taspase-1; Contains: RecName: Full=Putative threonine aspartase subunit alpha; Contains: RecName: Full=Putative threonine aspartase subunit beta; Flags: Precursor	39.7	4.4e-13	76.6	--	--	--	--	--	--	--	--
TRINITY_DN25373_c6_g1_i1	14979	0.12	0	0	3.79	10.8	8.41	7.63843	5.77095	1.61e-06	0.000465953	Ups	gi|117582064|gb|ABK41476.1|	catalase [Haematococcus lacustris]	78.5	7.8e-234	821.6	gnl|CDD|227998	KOG0047, KOG0047, KOG0047, Catalase [Inorganic ion transport and metabolism].	48.671	0	754	gi|152013381|sp|A2YH64.2|CATA2_ORYSI	A2YH64.2	RecName: Full=Catalase isozyme B; Short=CAT-B	77.2	2.5e-230	802.4	GO:0048046	C	K03781	katE, CAT, catB, srpA	catalase	EC:1.11.1.6	6	ko00380 Tryptophan metabolism;ko00630 Glyoxylate and dicarboxylate metabolism;ko01200 Carbon metabolism;ko04068 FoxO signaling pathway;ko04146 Peroxisome;ko05014 Amyotrophic lateral sclerosis (ALS);
TRINITY_DN1_c0_g1_i1	2577	0.4	0.27	0.38	2.59	11.19	9.17	4.34353	3.15957	9.4e-07	0.000321827	Ups	--	--	--	--	--	--	--	--	--	--	--	--	--	--	--	--	--	--	--	--	--	--	--	--
TRINITY_DN5056_c0_g2_i1	1237	1.19	0.35	0.3	4.93	8.02	9.72	3.5536	1.95637	3.31e-05	0.00460946	Ups	--	--	--	--	--	--	--	--	--	--	--	--	--	--	--	--	--	--	--	--	--	--	--	--
TRINITY_DN25120_c3_g2_i1	1030	0	0	0.06	18.13	4.01	0	7.9856	1.57593	6.19e-05	0.00714752	Ups	gi|189337865|dbj|BAG46934.1|	hypothetical protein BMULJ_05092 [Burkholderia multivorans ATCC 17616]	69.4	5.3e-25	124	--	--	--	--	--	--	--	--	--	--	--	--	--	K01980	23SrRNA, rrl	23S ribosomal RNA	--	1	ko03010 Ribosome;
TRINITY_DN18361_c1_g1_i1	500	0	0.2	0.21	7.78	8.65	5.62	5.37575	-0.0981306	3.44e-06	0.000833299	Ups	--	--	--	--	--	--	--	--	--	--	--	--	--	--	--	--	--	--	--	--	--	--	--	--
TRINITY_DN63411_c0_g1_i1	835	0.51	0	0.34	2.62	13.07	6.28	4.57995	1.11148	3.09e-05	0.00437658	Ups	--	--	--	--	--	--	--	--	--	--	--	--	--	--	--	--	--	--	--	--	--	--	--	--
TRINITY_DN1756_c0_g1_i3	965	0.48	0	0.63	4.71	9.63	7.4	4.18983	1.40559	2.99e-05	0.00429769	Ups	--	--	--	--	--	--	--	--	--	--	--	--	--	--	--	--	--	--	--	--	--	--	--	--
TRINITY_DN37323_c0_g1_i1	693	0.68	0.34	0.23	6.66	6.15	8.87	3.98626	0.722404	1.03e-05	0.0019082	Ups	--	--	--	--	--	--	--	--	--	--	--	--	--	--	--	--	--	--	--	--	--	--	--	--
TRINITY_DN7234_c0_g2_i1	1533	0.13	0	0	4.39	5.54	11.5	7.31316	2.13673	3.31e-10	4.46e-07	Ups	gi|545354452|ref|XP_005643060.1|	hypothetical protein COCSUDRAFT_20585 [Coccomyxa subellipsoidea C-169]	55.8	6.4e-51	210.7	gnl|CDD|228748	KOG0802, KOG0802, KOG0802, E3 ubiquitin ligase [Posttranslational modification, protein turnover, chaperones].	29.947	4.28e-25	106	gi|75288464|sp|Q5Z880.1|HRD1_ORYSJ	Q5Z880.1	RecName: Full=ERAD-associated E3 ubiquitin-protein ligase HRD1	47.1	4.2e-40	167.2	--	--	--	--	--	--	--	--
TRINITY_DN21831_c0_g1_i2	3262	0.23	0	0.22	5.34	7.49	8.33	5.53299	3.38881	2.5e-07	0.00010988	Ups	gi|552822776|ref|XP_005846202.1|	hypothetical protein CHLNCDRAFT_136236 [Chlorella variabilis]	38.7	1.1e-42	184.5	--	--	--	--	--	--	--	--	--	--	--	--	--	--	--	--	--	--	--
TRINITY_DN7_c0_g1_i1	3303	15.17	136.31	85.53	5.43	10.45	4.7	-3.66939	7.127	8.02e-05	0.00859122	Down	gi|15375092|dbj|BAB63954.1|	RNA-dependent RNA polymerase-like protein [Bryopsis cinicola]	26.3	1.1e-36	164.5	--	--	--	--	--	--	--	--	--	--	--	--	--	--	--	--	--	--	--
TRINITY_DN27345_c4_g2_i1	345	0	0	0	7.03	5.96	7.39	6.50629	-1.45464	4.68e-05	0.00585724	Ups	gi|597767250|ref|XP_007247484.1|	PREDICTED: 26S proteasome non-ATPase regulatory subunit 10 [Astyanax mexicanus]	54.5	2e-05	57.4	--	--	--	--	--	gi|325511404|sp|Q9H9B1.4|EHMT1_HUMAN	Q9H9B1.4	RecName: Full=Histone-lysine N-methyltransferase EHMT1; AltName: Full=Euchromatic histone-lysine N-methyltransferase 1; Short=Eu-HMTase1; AltName: Full=G9a-like protein 1; Short=GLP; Short=GLP1; AltName: Full=Histone H3-K9 methyltransferase 5; Short=H3-K9-HMTase 5; AltName: Full=Lysine N-methyltransferase 1D	51.2	0.00019	46.6	--	--	--	--	--	--	--	--
TRINITY_DN26415_c0_g1_i1	2397	1	0.32	0.09	5.49	4.48	10.35	3.80431	2.8972	5.81e-05	0.00687798	Ups	gi|760445037|ref|XP_011399587.1|	DNA-directed RNA polymerase III subunit rpc1 [Auxenochlorella protothecoides]	54.5	2.5e-158	568.2	--	--	--	--	--	gi|74860514|sp|Q86AQ5.1|RPC1_DICDI	Q86AQ5.1	RecName: Full=DNA-directed RNA polymerase III subunit rpc1; Short=RNA polymerase III subunit C1; AltName: Full=DNA-directed RNA polymerase III subunit A	47	1.8e-133	478	GO:0016740	F	K03018	RPC1, POLR3A	DNA-directed RNA polymerase III subunit RPC1	EC:2.7.7.6	5	ko00230 Purine metabolism;ko00240 Pyrimidine metabolism;ko03020 RNA polymerase;ko04623 Cytosolic DNA-sensing pathway;ko05169 Epstein-Barr virus infection;
TRINITY_DN26794_c0_g1_i4	11748	0.12	0.1	0.33	6.52	7.03	6.64	5.09347	5.27721	8.25e-09	6.34e-06	Ups	gi|1004136296|gb|KXZ44336.1|	hypothetical protein GPECTOR_69g429 [Gonium pectorale]	42	1.5e-46	199.1	--	--	--	--	--	gi|82050842|sp|Q5UQG7.1|YR818_MIMIV	Q5UQG7.1	RecName: Full=Putative serine/threonine-protein kinase/receptor R818; Flags: Precursor	31.4	7.3e-31	139.4	--	--	--	--	--	--	--	--
TRINITY_DN49050_c0_g1_i1	413	0	0	0	3.78	7.19	9.09	7.25877	-0.860695	6.52e-06	0.00136959	Ups	--	--	--	--	--	--	--	--	--	--	--	--	--	--	--	--	--	--	--	--	--	--	--	--
TRINITY_DN22032_c1_g2_i2	11231	0.23	0	0	4.91	7.69	7.29	6.5177	5.15325	3.82e-05	0.00505802	Ups	gi|971518287|dbj|GAQ79910.1|	ABC transporter A family [Klebsormidium flaccidum]	37.5	4.4e-104	390.2	--	--	--	--	--	gi|75327922|sp|Q84M24.2|AB1A_ARATH	Q84M24.2	RecName: Full=ABC transporter A family member 1; Short=ABC transporter ABCA.1; Short=AtABCA1; AltName: Full=ABC one homolog protein 1; Short=AtAOH1	32.1	4e-71	273.1	--	--	K05642	ABCA2	ATP-binding cassette, subfamily A (ABC1), member 2	--	2	ko02010 ABC transporters;ko04142 Lysosome;
TRINITY_DN46863_c0_g1_i1	892	0.46	0	0	3.12	11.87	4.78	5.3195	1.08558	1.6e-05	0.00271367	Ups	--	--	--	--	--	--	--	--	--	--	--	--	--	--	--	--	--	--	--	--	--	--	--	--
TRINITY_DN71228_c0_g1_i1	2752	1.01	0.08	0.24	3.38	9.23	6.99	3.87925	3.07361	8.66e-05	0.00909093	Ups	--	--	--	--	--	--	--	--	--	--	--	--	--	--	--	--	--	--	--	--	--	--	--	--
TRINITY_DN25063_c0_g1_i12	3634	0.32	0	0.3	5.4	9.88	3.81	4.92067	3.45307	1.67e-05	0.00280417	Ups	gi|552842261|ref|XP_005850518.1|	hypothetical protein CHLNCDRAFT_50183 [Chlorella variabilis]	47.1	1.9e-37	167.2	--	--	--	--	--	--	--	--	--	--	--	--	--	--	--	--	--	--	--
TRINITY_DN26939_c1_g3_i4	5430	0.21	0.16	0.11	5.76	6.28	6.52	5.1972	4.00022	4.38e-10	5.52e-07	Ups	gi|927055382|ref|WP_053768483.1|	Aqualysin-1 precursor [Thermus aquaticus]	38.8	5.8e-38	169.5	--	--	--	--	--	gi|114081|sp|P08594.2|AQL1_THEAQ	P08594.2	RecName: Full=Aqualysin-1; AltName: Full=Aqualysin-I; Flags: Precursor	38.8	3e-40	169.5	--	--	--	--	--	--	--	--
TRINITY_DN46338_c0_g1_i1	528	0	0	0.19	2.85	8.6	7.07	6.06212	-0.218823	3.81e-06	0.000898201	Ups	--	--	--	--	--	--	--	--	--	--	--	--	--	--	--	--	--	--	--	--	--	--	--	--
TRINITY_DN70730_c0_g1_i1	298	314.13	399.4	424.57	6.01	12.45	0	-6.15082	3.39842	1.8e-08	1.2e-05	Down	--	--	--	--	--	--	--	--	--	--	--	--	--	--	--	--	--	--	--	--	--	--	--	--
TRINITY_DN26082_c0_g1_i8	5705	0.63	0.63	0.08	5.16	5.81	6.92	3.66284	4.08641	5.08e-05	0.0062545	Ups	gi|695043002|ref|XP_009409176.1|	PREDICTED: general transcription factor IIH subunit 3 isoform X1 [Musa acuminata subsp. malaccensis]	57.5	5e-32	149.8	gnl|CDD|230426	KOG2487, KOG2487, KOG2487, RNA polymerase II transcription initiation/nucleotide excision repair factor TFIIH, subunit TFB4 [Transcription, Replication, recombination and repair].	45.833	3e-30	123	gi|75155791|sp|Q8LF41.1|TFB4_ARATH	Q8LF41.1	RecName: Full=RNA polymerase II transcription factor B subunit 4; AltName: Full=General transcription and DNA repair factor IIH subunit TFB4; Short=AtTFB4; Short=TFIIH subunit TFB4	48.3	3.7e-28	129.4	--	--	--	--	--	--	--	--
TRINITY_DN27510_c1_g1_i7	4347	0.28	0.5	0.5	4.24	8.65	4.92	3.66871	3.67712	6.7e-06	0.00138912	Ups	gi|1004141090|gb|KXZ49084.1|	hypothetical protein GPECTOR_23g17 [Gonium pectorale]	34.6	1.1e-10	78.6	gnl|CDD|230968	KOG3030, KOG3030, KOG3030, Lipid phosphate phosphatase and related enzymes of the PAP2 family [Lipid transport and metabolism].	23.81	8.31e-24	107	--	--	--	--	--	--	--	--	--	--	--	--	--	--
TRINITY_DN24897_c1_g1_i3	5819	0.26	0	0.4	8.51	5.07	4.18	4.71156	4.08359	8.04e-05	0.00859797	Ups	gi|1011567749|gb|KYO23172.1|	hypothetical protein Y1Q_0005609 [Alligator mississippiensis]	55.9	0.0022	54.7	--	--	--	--	--	gi|281185495|sp|P24821.3|TENA_HUMAN	P24821.3	RecName: Full=Tenascin; Short=TN; AltName: Full=Cytotactin; AltName: Full=GMEM; AltName: Full=GP 150-225; AltName: Full=Glioma-associated-extracellular matrix antigen; AltName: Full=Hexabrachion; AltName: Full=JI; AltName: Full=Myotendinous antigen; AltName: Full=Neuronectin; AltName: Full=Tenascin-C; Short=TN-C; Flags: Precursor	43.1	2e-05	53.9	--	--	--	--	--	--	--	--
TRINITY_DN6664_c0_g2_i1	622	0.35	0	0.08	4.56	3.83	9.27	4.79476	0.13894	1.52e-05	0.00262999	Ups	--	--	--	--	--	--	--	--	--	--	--	--	--	--	--	--	--	--	--	--	--	--	--	--
TRINITY_DN10575_c0_g1_i1	1535	212.09	30.25	177.61	8.08	2.08	7.46	-4.6164	6.52593	1.63e-06	0.000466625	Down	--	--	--	--	--	--	--	--	--	--	--	--	--	--	--	--	--	--	--	--	--	--	--	--
TRINITY_DN24864_c0_g3_i1	2711	177.03	42.54	35.82	7.41	7.11	3.09	-3.8353	6.76207	1.33e-05	0.00235275	Down	gi|401205212|gb|EJR12018.1|	hypothetical protein IIA_04550 [Bacillus cereus VD014]	34.3	3.9e-99	371.7	--	--	--	--	--	gi|2495490|sp|Q47688.2|YKFC_ECOLI	Q47688.2	RecName: Full=Putative uncharacterized protein YkfC	30.3	1.4e-22	109.8	--	--	K02703	psbA	photosystem II P680 reaction center D1 protein	--	1	ko00195 Photosynthesis;
TRINITY_DN21684_c0_g2_i1	1122	0.47	0	0.45	3.65	5.68	8.02	4.14903	1.35952	3.28e-05	0.0045864	Ups	--	--	--	--	--	--	--	--	--	--	--	--	--	--	--	--	--	--	--	--	--	--	--	--
TRINITY_DN26395_c1_g3_i4	3947	0.43	0.25	0.36	3.35	7.39	6.05	3.91135	3.41484	1.06e-06	0.000346684	Ups	--	--	--	--	--	--	--	--	--	--	--	--	--	--	--	--	--	--	--	--	--	--	--	--
TRINITY_DN47282_c0_g1_i1	618	0.14	0	0	3.84	8.05	4.66	6.38504	0.0414051	7.14e-07	0.000262266	Ups	gi|528254515|gb|EPY35885.1|	N-ethylmaleimide reductase [Angomonas deanei]	89.3	1.6e-05	58.5	gnl|CDD|228084	KOG0134, KOG0134, KOG0134, NADH:flavin oxidoreductase/12-oxophytodienoate reductase [Energy production and conversion, General function prediction only].	75.862	4.54e-12	60.1	gi|75119045|sp|Q69TI2.1|OPR6_ORYSJ	Q69TI2.1	RecName: Full=Putative 12-oxophytodienoate reductase 6; AltName: Full=OPDA-reductase 6; Short=OsOPR6	79.3	9.5e-07	55.1	--	--	--	--	--	--	--	--
TRINITY_DN26769_c0_g4_i3	4394	0.43	0.08	0.09	3.82	3.52	9.14	4.73924	3.49076	9.37e-07	0.000321743	Ups	gi|648406905|ref|WP_026098656.1|	endonuclease MutS2 [Oscillatoria sp. PCC 10802]	30.7	6.5e-80	308.5	--	--	--	--	--	gi|81678829|sp|Q5WEK0.1|MUTS2_BACSK	Q5WEK0.1	RecName: Full=Endonuclease MutS2	27.4	4.6e-55	218.4	--	--	--	--	--	--	--	--
TRINITY_DN19972_c0_g2_i1	3001	31.22	49.4	47.07	6.25	5.14	5.09	-3.05431	6.09468	3.41e-05	0.00469885	Down	gi|552840512|ref|XP_005850066.1|	hypothetical protein CHLNCDRAFT_142093 [Chlorella variabilis]	39.6	1e-76	297.4	--	--	--	--	--	gi|39931181|sp|Q8YW74.1|DNAK2_NOSS1	Q8YW74.1	RecName: Full=Chaperone protein dnaK2; AltName: Full=HSP70-2; AltName: Full=Heat shock 70 kDa protein 2; AltName: Full=Heat shock protein 70-2	39.9	5e-69	264.2	--	--	--	--	--	--	--	--
TRINITY_DN26100_c0_g1_i1	1645	0.18	0	0	5.48	5.75	4.99	6.41631	1.90729	8.99e-09	6.84e-06	Ups	gi|734645311|ref|XP_010751739.1|	PREDICTED: serine/threonine-protein phosphatase 6 regulatory ankyrin repeat subunit C-like isoform X2 [Larimichthys crocea]	38	5.9e-10	74.7	gnl|CDD|232341	KOG4412, KOG4412, KOG4412, 26S proteasome regulatory complex, subunit PSMD10 [Posttranslational modification, protein turnover, chaperones].	34.783	1.03e-14	74.3	gi|728859|sp|Q06527.1|ANKH_ALLVD	Q06527.1	RecName: Full=Ankyrin homolog; Flags: Precursor	35.8	1.2e-08	62.8	--	--	--	--	--	--	--	--
TRINITY_DN26062_c1_g1_i7	3896	0.27	0.21	0.46	3.77	6.63	5.81	4.01402	3.34194	1e-06	0.000335876	Ups	gi|552842217|ref|XP_005850506.1|	hypothetical protein CHLNCDRAFT_140336 [Chlorella variabilis]	47.5	2e-96	363.2	gnl|CDD|229904	KOG1965, KOG1965, KOG1965, Sodium/hydrogen exchanger protein [Inorganic ion transport and metabolism].	36.456	1.88e-120	387	gi|334302840|sp|Q8S396.2|NHX5_ARATH	Q8S396.2	RecName: Full=Sodium/hydrogen exchanger 5; AltName: Full=Na(+)/H(+) exchanger 5; Short=NHE-5	40.5	1.1e-84	316.6	--	--	--	--	--	--	--	--
TRINITY_DN21620_c1_g1_i1	4614	179.22	64.85	76.47	9.21	2.94	3.83	-4.32878	7.92258	3.39e-07	0.000141732	Down	gi|552809764|ref|XP_005843025.1|	hypothetical protein CHLNCDRAFT_59390 [Chlorella variabilis]	35.1	9.3e-53	218.4	--	--	--	--	--	gi|549120|sp|Q02942.1|TRF_BLADI	Q02942.1	RecName: Full=Transferrin; Flags: Precursor [Blaberus discoidalis]	33.5	1.4e-41	173.7	--	--	--	--	--	--	--	--
TRINITY_DN61655_c0_g1_i1	2510	28.93	56.92	51.44	6.18	6.67	2.97	-3.21195	5.90616	5.03e-05	0.00620599	Down	--	--	--	--	--	--	--	--	--	--	--	--	--	--	--	--	--	--	--	--	--	--	--	--
TRINITY_DN38317_c0_g1_i1	968	0.41	0.07	0.48	4.7	5.39	5.61	3.91237	0.980834	1.77e-05	0.00290982	Ups	--	--	--	--	--	--	--	--	--	--	--	--	--	--	--	--	--	--	--	--	--	--	--	--
TRINITY_DN25138_c5_g5_i1	671	33.52	129.86	86.84	8.57	4.04	2.95	-4.13286	4.26415	8.14e-06	0.00157846	Down	--	--	--	--	--	--	--	--	--	--	--	--	--	--	--	--	--	--	--	--	--	--	--	--
TRINITY_DN25451_c3_g1_i1	3465	54.9	43.35	36.75	6.84	4.4	4.01	-3.19996	6.34986	1.41e-05	0.00246044	Down	gi|59802533|gb|AAX07510.1|	putative regulatory subunit [Gemmata sp. Wa1-1]	30	9.8e-31	144.8	--	--	--	--	--	--	--	--	--	--	--	--	--	--	--	--	--	--	--
TRINITY_DN27708_c3_g1_i1	392	90.46	48.62	44.71	8.39	3.85	2.69	-3.66889	2.13782	1.93e-05	0.00309284	Down	--	--	--	--	--	--	--	--	--	--	--	--	--	--	--	--	--	--	--	--	--	--	--	--
TRINITY_DN26171_c0_g1_i8	7203	0	0	0	5.74	0	8.95	12.4077	4.02347	9.77e-07	0.000329615	Ups	gi|545363826|ref|XP_005647012.1|	WD40 repeat-like protein [Coccomyxa subellipsoidea C-169]	48.9	1.5e-113	421	--	--	--	--	--	gi|46577709|sp|Q9QXE7.2|TBL1X_MOUSE	Q9QXE7.2	RecName: Full=F-box-like/WD repeat-containing protein TBL1X; AltName: Full=Transducin beta-like protein 1X	48.6	2.6e-103	379.4	--	--	--	--	--	--	--	--
TRINITY_DN27447_c4_g1_i3	3657	0.43	0.07	0	3.5	8.36	2.73	4.8898	3.0779	5.92e-05	0.00691901	Ups	gi|545373528|ref|XP_005651120.1|	glutathione S-transferase [Coccomyxa subellipsoidea C-169]	54.1	7.4e-61	245	--	--	--	--	--	gi|2495113|sp|P77526.1|YFCG_ECOLI	P77526.1	RecName: Full=Disulfide-bond oxidoreductase YfcG; AltName: Full=GSH-dependent disulfide-bond oxidoreductase YfcG; AltName: Full=GST N1-1; AltName: Full=GST-like protein YfcG; AltName: Full=Organic hydroperoxidase	46.7	2.9e-34	149.1	--	--	--	--	--	--	--	--
TRINITY_DN20150_c0_g1_i1	1418	0.38	0	0.17	4.03	4.54	5.93	4.65325	1.51929	2.87e-06	0.000724361	Ups	--	--	--	--	--	--	--	--	--	--	--	--	--	--	--	--	--	--	--	--	--	--	--	--
TRINITY_DN26478_c1_g4_i1	6440	0.53	0.55	0.09	5.21	5.4	3.8	3.55108	3.98756	5.2e-05	0.00636822	Ups	gi|50552005|ref|XP_503477.1|	YALI0E02860p [Yarrowia lipolytica CLIB122]	48.6	1.5e-37	168.3	--	--	--	--	--	--	--	--	--	--	--	--	--	--	--	--	--	--	--
TRINITY_DN32755_c0_g1_i1	423	0	0	0	1.48	6.42	6.3	6.84766	-1.19271	5.86e-05	0.00690131	Ups	--	--	--	--	--	--	--	--	--	--	--	--	--	--	--	--	--	--	--	--	--	--	--	--
TRINITY_DN25193_c0_g2_i4	2651	0.72	0.18	0.49	4.65	4.81	4.65	3.2862	2.60717	4.63e-05	0.00582095	Ups	gi|971518096|dbj|GAQ80104.1|	Putative 4-hydroxyphenylpyruvate dioxygenase [Klebsormidium flaccidum]	54.2	3.7e-102	381.7	--	--	--	--	--	gi|3334219|sp|O23920.1|HPPD_DAUCA	O23920.1	RecName: Full=4-hydroxyphenylpyruvate dioxygenase; AltName: Full=4-hydroxyphenylpyruvic acid oxidase; Short=4HPPD; Short=HPD; Short=HPPDase	46	3.5e-82	307.8	--	--	K00457	HPD, hppD	4-hydroxyphenylpyruvate dioxygenase	EC:1.13.11.27	3	ko00130 Ubiquinone and other terpenoid-quinone biosynthesis;ko00350 Tyrosine metabolism;ko00360 Phenylalanine metabolism;
TRINITY_DN14012_c1_g2_i1	1661	32.89	60.66	68.25	8.79	2.64	2.62	-3.60348	5.4237	3.69e-05	0.00495425	Down	--	--	--	--	--	--	--	--	--	--	--	--	--	--	--	--	--	--	--	--	--	--	--	--
TRINITY_DN44326_c0_g1_i1	1451	22.88	98.45	92.33	6.15	5.98	1.67	-4.05927	5.58249	1.74e-05	0.00289108	Down	--	--	--	--	--	--	--	--	--	--	--	--	--	--	--	--	--	--	--	--	--	--	--	--
TRINITY_DN37923_c0_g1_i1	796	0.27	0	0	3.16	3.07	7.5	5.40313	0.326104	5.36e-06	0.00117319	Ups	--	--	--	--	--	--	--	--	--	--	--	--	--	--	--	--	--	--	--	--	--	--	--	--
TRINITY_DN27543_c5_g1_i21	11878	0.29	0.09	0.04	4.03	4.74	4.95	4.99411	4.73369	1e-07	5.07e-05	Ups	gi|648488343|ref|WP_026180094.1|	alkaline phosphatase [Hahella ganghwensis]	38.7	2.2e-66	265	gnl|CDD|232337	KOG4408, KOG4408, KOG4408, Putative Mg2+ and Co2+ transporter CorD [Inorganic ion transport and metabolism].	33.333	4.26e-22	99.8	gi|75264072|sp|Q9LND7.1|SKI16_ARATH	Q9LND7.1	RecName: Full=F-box protein SKIP16; AltName: Full=SKP1-interacting partner 16	32.5	6.4e-51	206.1	--	--	--	--	--	--	--	--
TRINITY_DN9815_c0_g1_i1	1529	0.53	0.04	0.15	2.02	5.51	6.17	4.16216	1.5714	2.77e-05	0.00407524	Ups	--	--	--	--	--	--	--	--	--	--	--	--	--	--	--	--	--	--	--	--	--	--	--	--
TRINITY_DN25730_c2_g7_i1	587	0	0	0.38	3.81	5.63	4.16	5.13754	-0.31228	1.64e-05	0.00276106	Ups	gi|255082768|ref|XP_002504370.1|	hypothetical protein MICPUN_113359 [Micromonas commoda]	54.3	0.0001	55.8	--	--	--	--	--	--	--	--	--	--	--	--	--	--	--	--	--	--	--
TRINITY_DN23621_c0_g1_i2	5555	0	0	0	4.05	4.64	4.9	11.9295	3.54837	4.69e-17	9.57e-13	Ups	--	--	--	--	--	--	--	--	--	--	--	--	--	--	--	--	--	--	--	--	--	--	--	--
TRINITY_DN26885_c1_g2_i1	2015	0.13	0	0.06	11.4	0.84	1.28	6.10268	2.05794	1.04e-05	0.00192363	Ups	--	--	--	--	--	--	--	--	--	--	--	--	--	--	--	--	--	--	--	--	--	--	--	--
TRINITY_DN22235_c0_g2_i1	1763	93.75	59.67	30.63	5	3.83	4.59	-3.83298	5.631	1.27e-06	0.000391983	Down	gi|971509317|dbj|GAQ88891.1|	plastid Lypoyltransferase [Klebsormidium flaccidum]	48.4	2.5e-62	248.8	--	--	--	--	--	gi|193806055|sp|P0C7R2.1|LIPBL_ARATH	P0C7R2.1	RecName: Full=Putative lipoyltransferase-like protein, chloroplastic; AltName: Full=Lipoate-protein ligase-like protein; AltName: Full=Lipoyl-[acyl-carrier-protein]-protein-N-lipoyltransferase-like protein; Flags: Precursor	44	3.5e-54	214.2	--	--	--	--	--	--	--	--
TRINITY_DN46041_c0_g1_i1	1422	0.17	0.17	0.13	1.97	4.57	6.81	4.68647	1.38493	6.97e-07	0.000256868	Ups	--	--	--	--	--	--	--	--	--	--	--	--	--	--	--	--	--	--	--	--	--	--	--	--
TRINITY_DN26730_c0_g1_i32	3267	0	0	0	2.31	3.72	7.29	11.047	2.67596	9.56e-14	4.17e-10	Ups	gi|302833060|ref|XP_002948094.1|	hypothetical protein VOLCADRAFT_116659 [Volvox carteri f. nagariensis]	58.6	2.2e-72	283.1	--	--	--	--	--	gi|121754092|sp|Q1DR50.1|YPI1_COCIM	Q1DR50.1	RecName: Full=Type 1 phosphatases regulator YPI1	81.2	9.1e-08	60.8	GO:0016021	C	--	--	--	--	--	--
TRINITY_DN23485_c12_g1_i2	10486	57.45	2768.33	2246.6	4.83	6.33	2.14	-8.70918	13.1992	4.94e-10	5.92e-07	Down	gi|725539267|gb|AIY30152.1|	ATP synthase CF1 subunit beta (chloroplast) [Lobosphaera incisa]	94.1	8.1e-254	887.5	--	--	--	--	--	gi|416678|sp|P32978.1|ATPB_CHLVU	P32978.1	RecName: Full=ATP synthase subunit beta, chloroplastic; AltName: Full=ATP synthase F1 sector subunit beta; AltName: Full=F-ATPase subunit beta	90.2	3e-246	854.7	--	--	K02112	ATPF1B, atpD	F-type H+-transporting ATPase subunit beta	EC:3.6.3.14	2	ko00190 Oxidative phosphorylation;ko00195 Photosynthesis;
TRINITY_DN27514_c1_g1_i4	3335	0.18	0.41	0.52	2.15	6.14	4.9	3.41357	2.84171	6e-05	0.00698075	Ups	--	--	--	--	--	--	--	--	--	--	--	--	--	--	--	--	--	--	--	--	--	--	--	--
TRINITY_DN26240_c0_g2_i4	5684	0	0	0	3.15	5.33	4.69	11.9137	3.53274	1.1e-16	1.76e-12	Ups	gi|302835980|ref|XP_002949551.1|	hypothetical protein VOLCADRAFT_59371 [Volvox carteri f. nagariensis]	44.4	1.2e-110	411	--	--	--	--	--	gi|75162418|sp|Q8W468.1|ARI8_ARATH	Q8W468.1	RecName: Full=Probable E3 ubiquitin-protein ligase ARI8; AltName: Full=ARIADNE-like protein ARI8; AltName: Full=Protein ariadne homolog 8	40.9	6.9e-104	380.9	--	--	--	--	--	--	--	--
TRINITY_DN67258_c0_g1_i1	529	0.18	0	0	2.49	3.05	7.41	5.56175	-0.675186	3e-05	0.00429769	Ups	--	--	--	--	--	--	--	--	--	--	--	--	--	--	--	--	--	--	--	--	--	--	--	--
TRINITY_DN23331_c0_g3_i2	2036	0.1	0	0	3.14	4.39	5.31	6.70857	1.90858	1.79e-09	1.7e-06	Ups	gi|926782712|ref|XP_013899830.1|	2-C-methyl-D-erythritol 2,4-cyclodiphosphate synthase [Monoraphidium neglectum]	83.6	2.3e-72	282.3	--	--	--	--	--	gi|27805493|sp|Q9M4W3.1|ISPF_CATRO	Q9M4W3.1	RecName: Full=2-C-methyl-D-erythritol 2,4-cyclodiphosphate synthase, chloroplastic; Short=MECDP-synthase; Short=MECPS; Flags: Precursor	70.6	3.6e-63	244.2	GO:0005739	C	--	--	--	--	--	--
TRINITY_DN47760_c0_g1_i1	555	0	0.33	0	3.07	4.15	5.54	4.85656	-0.534759	4.84e-05	0.00602397	Ups	--	--	--	--	--	--	--	--	--	--	--	--	--	--	--	--	--	--	--	--	--	--	--	--
TRINITY_DN66685_c0_g1_i1	618	0.14	0	0	4.11	3.67	4.93	6.00011	-0.299249	2.15e-06	0.000573892	Ups	--	--	--	--	--	--	--	--	--	--	--	--	--	--	--	--	--	--	--	--	--	--	--	--
TRINITY_DN27414_c1_g1_i1	6787	0.14	0.57	0.13	5.99	3.7	2.91	3.78828	3.86891	4.2e-05	0.00545933	Ups	gi|302830113|ref|XP_002946623.1|	hypothetical protein VOLCADRAFT_103039 [Volvox carteri f. nagariensis]	54.2	1.6e-61	248.1	--	--	--	--	--	gi|119367813|sp|Q1LZ96.1|ATPF2_BOVIN	Q1LZ96.1	RecName: Full=ATP synthase mitochondrial F1 complex assembly factor 2; Flags: Precursor	34.9	1.8e-29	134	--	--	--	--	--	--	--	--
TRINITY_DN67004_c0_g1_i1	589	0	0	0.15	2.89	3.55	5.69	5.76	-0.481188	6.66e-06	0.00138374	Ups	--	--	--	--	--	--	--	--	--	--	--	--	--	--	--	--	--	--	--	--	--	--	--	--
TRINITY_DN26974_c0_g2_i5	1618	0.16	0.09	0.24	2.88	5.73	3.43	4.47697	1.50805	9.61e-07	0.000326168	Ups	--	--	--	--	--	--	--	--	--	--	--	--	--	--	--	--	--	--	--	--	--	--	--	--
TRINITY_DN25157_c0_g3_i1	532	0.18	0	0	5.45	4.89	1.65	5.55435	-0.685541	4.98e-05	0.0061737	Ups	--	--	--	--	--	--	--	--	--	--	--	--	--	--	--	--	--	--	--	--	--	--	--	--
TRINITY_DN23972_c0_g1_i7	7141	0	0	0	2	0	9.94	12.0482	3.66665	2.41e-06	0.000631002	Ups	gi|552828378|ref|XP_005847470.1|	hypothetical protein CHLNCDRAFT_35621 [Chlorella variabilis]	64.7	2.5e-158	569.7	gnl|CDD|229380	KOG1439, KOG1439, KOG1439, RAB proteins geranylgeranyltransferase component A (RAB escort protein) [Posttranslational modification, protein turnover, chaperones].	60.557	2.34e-180	559	gi|75180811|sp|Q9LXC0.1|GDI_ARATH	Q9LXC0.1	RecName: Full=Guanosine nucleotide diphosphate dissociation inhibitor At5g09550; Short=AtGDI	58.9	6.6e-144	514.2	GO:0006810	P	K17255	GDI1_2	Rab GDP dissociation inhibitor	--	0
TRINITY_DN27547_c9_g2_i7	11474	0.55	0.14	0.1	3.49	3.54	4.73	3.88875	4.50499	9.2e-06	0.00176258	Ups	gi|545368981|ref|XP_005649259.1|	DEAD-domain-containing protein, partial [Coccomyxa subellipsoidea C-169]	55.5	5.5e-163	585.9	gnl|CDD|232081	KOG4150, KOG4150, KOG4150, Predicted ATP-dependent RNA helicase [RNA processing and modification].	40.494	2.62e-115	411	gi|74676365|sp|Q05549.1|HRQ1_YEAST	Q05549.1	RecName: Full=ATP-dependent helicase HRQ1; AltName: Full=Homologous to recQ protein 1	30.8	7.3e-60	235.7	GO:0097159	F	--	--	--	--	--	--
TRINITY_DN27364_c1_g1_i7	940	0	0	0.24	3	5.34	3.4	5.49851	0.47798	2e-06	0.000543916	Ups	--	--	--	--	--	--	--	--	--	--	--	--	--	--	--	--	--	--	--	--	--	--	--	--
TRINITY_DN18023_c0_g1_i1	582	0.15	0	0.22	1.92	5.21	4.44	4.8872	-0.548062	4.22e-05	0.00547203	Ups	--	--	--	--	--	--	--	--	--	--	--	--	--	--	--	--	--	--	--	--	--	--	--	--
TRINITY_DN27586_c5_g2_i5	6057	0.15	0.23	0.5	2.05	4.88	4.61	3.5819	3.54445	3.06e-05	0.00434679	Ups	gi|545371659|ref|XP_005650363.1|	hypothetical protein COCSUDRAFT_32389 [Coccomyxa subellipsoidea C-169]	49.7	1.8e-32	151.4	gnl|CDD|231331	KOG3393, KOG3393, KOG3393, Predicted membrane protein [Function unknown].	31.496	2.77e-14	76.6	--	--	--	--	--	--	--	--	--	--	--	--	--	--
TRINITY_DN63346_c0_g1_i1	858	0	0.08	0.25	1.89	6.82	2.65	4.87307	0.272764	2.42e-05	0.00367638	Ups	--	--	--	--	--	--	--	--	--	--	--	--	--	--	--	--	--	--	--	--	--	--	--	--
TRINITY_DN25441_c2_g2_i1	8913	21.93	35.09	38.25	3.46	4.49	3.41	-3.17521	7.32147	1.38e-05	0.00241459	Down	gi|1004147974|gb|KXZ55947.1|	hypothetical protein GPECTOR_2g1498 [Gonium pectorale]	58.4	2e-128	470.7	--	--	--	--	--	gi|75248486|sp|Q8VYI1.1|SBH1_ARATH	Q8VYI1.1	RecName: Full=Sphinganine C4-monooxygenase 1; AltName: Full=Sphingoid C4-hydroxylase 1; AltName: Full=Sphingoid base hydroxylase 1	48.5	1.3e-59	234.6	GO:0016772	F	--	--	--	--	--	--
TRINITY_DN53668_c0_g1_i1	671	30.15	40.44	43.28	4.73	2.94	3.68	-3.43784	3.14217	1.06e-05	0.00193302	Down	--	--	--	--	--	--	--	--	--	--	--	--	--	--	--	--	--	--	--	--	--	--	--	--
TRINITY_DN26902_c0_g1_i16	3632	0	0	0	0.8	3.49	6.94	10.9482	2.57895	2.01e-11	3.81e-08	Ups	gi|255079798|ref|XP_002503479.1|	Multidrug/Oligosaccharidyl-lipid/Polysaccharide flippase [Micromonas commoda]	62.3	6.3e-12	82.4	--	--	--	--	--	gi|75146798|sp|Q84K71.1|DTX44_ARATH	Q84K71.1	RecName: Full=Protein DETOXIFICATION 44, chloroplastic; Short=AtDTX44; AltName: Full=Multidrug and toxic compound extrusion protein 44; Short=MATE protein 44; Flags: Precursor	50.8	1.7e-07	60.1	GO:0022857	F	--	--	--	--	--	--
TRINITY_DN23628_c1_g2_i1	1958	40.11	63.33	47.78	6.55	2.05	2.55	-3.83532	5.57835	5.39e-06	0.00117744	Down	--	--	--	--	--	--	--	--	--	--	--	--	--	--	--	--	--	--	--	--	--	--	--	--
TRINITY_DN73142_c0_g1_i1	526	26.72	24.44	38.53	4.31	3.08	3.75	-3.11597	2.18721	5.47e-05	0.00661965	Down	--	--	--	--	--	--	--	--	--	--	--	--	--	--	--	--	--	--	--	--	--	--	--	--
TRINITY_DN25065_c0_g1_i1	5226	0.09	0.07	0.23	1.07	2.86	7.15	4.66206	3.16722	3.05e-06	0.000759164	Ups	gi|552845365|ref|XP_005851332.1|	hypothetical protein CHLNCDRAFT_55988 [Chlorella variabilis]	70.4	9.7e-216	760	--	--	--	--	--	gi|12643854|sp|Q9SZ30.1|HIS4_ARATH	Q9SZ30.1	RecName: Full=Imidazole glycerol phosphate synthase hisHF, chloroplastic; Short=IGP synthase; Short=IGPS; Short=ImGP synthase; AltName: Full=Protein HISTIDINE BIOSYNTHESIS 4; Includes: RecName: Full=Glutamine amidotransferase; Includes: RecName: Full=Cyclase; Flags: Precursor	62.9	7.1e-196	686.4	--	--	K01663	HIS7	glutamine amidotransferase / cyclase	EC:2.4.2.- 4.1.3.-	2	ko00340 Histidine metabolism;ko01230 Biosynthesis of amino acids;
TRINITY_DN26967_c2_g1_i3	4099	0.06	0.09	0	3.88	2.64	4.51	6.05238	2.80966	8.27e-09	6.34e-06	Ups	gi|1004138628|gb|KXZ46641.1|	hypothetical protein GPECTOR_42g852 [Gonium pectorale]	32.2	1.4e-20	111.3	--	--	--	--	--	--	--	--	--	--	--	--	--	--	--	--	--	--	--
TRINITY_DN23138_c0_g2_i1	2035	0.11	0	0.27	2.27	5	3.76	4.72188	1.73861	7.46e-06	0.00148369	Ups	--	--	--	--	--	--	--	--	--	--	--	--	--	--	--	--	--	--	--	--	--	--	--	--
TRINITY_DN25893_c0_g1_i2	605	0	0.14	0	2.06	3.96	4.98	5.68023	-0.54049	1.14e-05	0.00205398	Ups	--	--	--	--	--	--	--	--	--	--	--	--	--	--	--	--	--	--	--	--	--	--	--	--
TRINITY_DN23195_c0_g2_i1	1197	0	0.2	0	2.48	5.17	3.33	5.46123	0.828925	4.22e-06	0.000975132	Ups	--	--	--	--	--	--	--	--	--	--	--	--	--	--	--	--	--	--	--	--	--	--	--	--
TRINITY_DN44493_c0_g1_i1	985	144.19	23.86	54.54	4.85	3.76	2.31	-4.34124	4.77713	1.98e-06	0.00054062	Down	gi|806637000|ref|YP_009130544.1|	putative LAGLIDADG homing endonuclease (chloroplast) [Tydemania expeditionis]	48.4	1.6e-34	155.6	--	--	--	--	--	gi|416910|sp|P32761.1|DNE1_CHLMO	P32761.1	RecName: Full=DNA endonuclease I-CeuI; AltName: Full=23S rRNA intron 1 protein	42.7	8.5e-26	119	--	--	K01982	LSUrRNA	large subunit ribosomal RNA	--	2	ko03008 Ribosome biogenesis in eukaryotes;ko03010 Ribosome;
TRINITY_DN55108_c0_g1_i1	586	18.44	58.71	44.55	4.23	4.83	1.81	-3.61648	2.92178	4.76e-05	0.00594001	Down	--	--	--	--	--	--	--	--	--	--	--	--	--	--	--	--	--	--	--	--	--	--	--	--
TRINITY_DN65733_c0_g1_i1	811	0.18	0	0.09	1.54	4.25	5.07	5.08815	0.0659721	1.04e-05	0.00192363	Ups	--	--	--	--	--	--	--	--	--	--	--	--	--	--	--	--	--	--	--	--	--	--	--	--
TRINITY_DN4160_c0_g2_i1	1258	110.92	23.08	49.74	6.83	2.77	1.19	-4.06175	4.99	2.56e-05	0.00384037	Down	gi|110225637|ref|YP_665643.1|	putative site-specific DNA endonuclease (mitochondrion) [Nephroselmis olivacea]	42.6	1.7e-36	162.5	--	--	--	--	--	--	--	--	--	--	--	--	--	K01982	LSUrRNA	large subunit ribosomal RNA	--	2	ko03008 Ribosome biogenesis in eukaryotes;ko03010 Ribosome;
TRINITY_DN16543_c0_g2_i1	1590	0.18	0.29	0.44	2.28	4.35	4.09	3.40772	1.36429	5.69e-05	0.00679136	Ups	--	--	--	--	--	--	--	--	--	--	--	--	--	--	--	--	--	--	--	--	--	--	--	--
TRINITY_DN17927_c0_g1_i1	534	0	0	0.19	2.71	2.92	4.98	5.308	-0.859155	3.6e-05	0.00486749	Ups	gi|302845331|ref|XP_002954204.1|	hypothetical protein VOLCADRAFT_95021 [Volvox carteri f. nagariensis]	70.2	3.1e-08	67.4	--	--	--	--	--	--	--	--	--	--	--	GO:0016020	C	--	--	--	--	--	--
TRINITY_DN22117_c0_g1_i2	3724	0.64	0.35	0.16	2.95	2.97	4.69	3.14232	2.72661	9.73e-05	0.00987128	Ups	gi|855315103|ref|XP_012898735.1|	unnamed protein product [Blastocystis hominis]	42.4	0.00064	55.8	--	--	--	--	--	gi|74698230|sp|Q9HGL2.1|YHLA_SCHPO	Q9HGL2.1	RecName: Full=Uncharacterized calcium-binding protein C800.10c	35.7	0.0035	45.8	--	--	--	--	--	--	--	--
TRINITY_DN26230_c3_g1_i2	1726	105.09	466.85	218.78	8.01	2.58	0	-6.29169	7.7063	2.78e-05	0.00407524	Down	--	--	--	--	--	--	--	--	--	--	--	--	--	--	--	--	--	--	--	--	--	--	--	--
TRINITY_DN20911_c0_g1_i2	3005	0.46	0.15	0.41	2.95	4.29	3.34	3.32816	2.38836	3.62e-05	0.00489641	Ups	gi|288597|emb|CAA49283.1|	gag,protease,endonuclease, reverse transcriptase,RNaseH [Volvox carteri f. nagariensis]	36.6	2.1e-05	60.5	--	--	--	--	--	--	--	--	--	--	--	--	--	--	--	--	--	--	--
TRINITY_DN26974_c0_g2_i3	2545	0.26	0.27	0.31	3.36	3.8	3.38	3.52922	2.11013	5.94e-06	0.00127318	Ups	gi|926794199|ref|XP_013905573.1|	Potassium voltage-gated channel subfamily Hmember 2 [Monoraphidium neglectum]	54.5	0.0049	52.4	--	--	--	--	--	--	--	--	--	--	--	--	--	--	--	--	--	--	--
TRINITY_DN25463_c0_g1_i2	1101	0	0	0.26	2.07	3.02	5.44	4.93121	0.600436	2.47e-05	0.00373097	Ups	--	--	--	--	--	--	--	--	--	--	--	--	--	--	--	--	--	--	--	--	--	--	--	--
TRINITY_DN24175_c0_g1_i1	1173	0	0	0	2	4.27	4.17	8.98197	0.678011	2.46e-09	2.25e-06	Ups	--	--	--	--	--	--	--	--	--	--	--	--	--	--	--	--	--	--	--	--	--	--	--	--
TRINITY_DN2097_c0_g1_i1	651	0	0	0	1.83	2.58	5.99	7.70112	-0.484208	2.17e-06	0.000575049	Ups	--	--	--	--	--	--	--	--	--	--	--	--	--	--	--	--	--	--	--	--	--	--	--	--
TRINITY_DN24244_c2_g1_i1	649	0.13	0	0	1.95	3.63	4.77	5.80647	-0.467512	7.48e-06	0.00148486	Ups	--	--	--	--	--	--	--	--	--	--	--	--	--	--	--	--	--	--	--	--	--	--	--	--
TRINITY_DN49597_c0_g1_i1	467	0	0	0	2.09	5.26	2.94	6.77541	-1.25032	3.89e-05	0.00513656	Ups	--	--	--	--	--	--	--	--	--	--	--	--	--	--	--	--	--	--	--	--	--	--	--	--
TRINITY_DN9620_c0_g1_i1	2218	198.15	25.49	36.23	4.04	2.72	3.51	-4.64336	6.40279	9.3e-07	0.000321668	Down	--	--	--	--	--	--	--	--	--	--	--	--	--	--	--	--	--	--	--	--	--	--	--	--
TRINITY_DN4147_c0_g1_i1	2864	0.26	0.21	0.33	2.69	2.96	4.54	3.55665	2.22799	6.6e-06	0.00137869	Ups	--	--	--	--	--	--	--	--	--	--	--	--	--	--	--	--	--	--	--	--	--	--	--	--
TRINITY_DN27794_c0_g1_i1	433	287.28	12.75	28.96	3.91	2.72	3.55	-5.0005	3.17305	2.28e-05	0.00351334	Down	gi|527209896|gb|EPS74505.1|	hypothetical protein M569_00222, partial [Genlisea aurea]	74.4	2.1e-07	64.3	--	--	--	--	--	--	--	--	--	--	--	--	--	--	--	--	--	--	--
TRINITY_DN26355_c0_g2_i1	8674	0.5	0.3	0.39	2.13	3.33	4.67	2.99705	3.94037	6.96e-05	0.00775799	Ups	gi|552846506|ref|XP_005851641.1|	hypothetical protein CHLNCDRAFT_18984, partial [Chlorella variabilis]	57.3	2.1e-178	636.7	--	--	--	--	--	gi|306531061|sp|Q9ZUI6.2|AP1G2_ARATH	Q9ZUI6.2	RecName: Full=AP-1 complex subunit gamma-2; AltName: Full=Adaptor protein complex AP-1 large subunit gamma-2; AltName: Full=Adaptor-related protein complex 1 subunit gamma-2; AltName: Full=Clathrin assembly protein complex 1 gamma-2 large chain; AltName: Full=Gamma-adaptin 2	49.3	4.8e-157	558.1	GO:0016020	C	K12391	AP1G1	AP-1 complex subunit gamma-1	--	1	ko04142 Lysosome;
TRINITY_DN24883_c0_g1_i4	8475	0.46	0.16	0.25	1.53	5.23	3.28	3.4635	3.86227	3.51e-05	0.00479423	Ups	gi|760449569|ref|XP_011401853.1|	Cytosolic non-specific dipeptidase [Auxenochlorella protothecoides]	52.7	2.3e-134	490.3	--	--	--	--	--	gi|81884216|sp|Q66HG3.1|CNDP1_RAT	Q66HG3.1	RecName: Full=Beta-Ala-His dipeptidase; AltName: Full=CNDP dipeptidase 1; AltName: Full=Carnosine dipeptidase 1	32.7	1.3e-53	214.5	--	--	--	--	--	--	--	--
TRINITY_DN23327_c0_g1_i4	1710	0.27	0.21	0.04	2.61	4.96	2.41	4.22099	1.35401	7.24e-06	0.00145092	Ups	--	--	--	--	--	--	--	--	--	--	--	--	--	--	--	--	--	--	--	--	--	--	--	--
TRINITY_DN24295_c0_g1_i1	6366	0.23	0.35	0.02	2.64	4.04	3.27	3.95929	3.39632	8.64e-05	0.00908975	Ups	gi|552823151|ref|XP_005846279.1|	hypothetical protein CHLNCDRAFT_24792 [Chlorella variabilis]	68.4	3.8e-153	552.4	gnl|CDD|228088	KOG0138, KOG0138, KOG0138, Glutaryl-CoA dehydrogenase [Amino acid transport and metabolism].	35.91	2.73e-143	494	gi|62286630|sp|Q96329.1|ACOX4_ARATH	Q96329.1	RecName: Full=Acyl-coenzyme A oxidase 4, peroxisomal; Short=AOX 4; AltName: Full=G6p; AltName: Full=Short-chain acyl-CoA oxidase; Short=AtCX4; Short=AtG6; Short=SAOX	60.1	1.3e-143	513.1	GO:0055114	P	K00232	E1.3.3.6, ACOX1, ACOX3	acyl-CoA oxidase	EC:1.3.3.6	7	ko00071 Fatty acid degradation;ko00592 alpha-Linolenic acid metabolism;ko01040 Biosynthesis of unsaturated fatty acids;ko01212 Fatty acid metabolism;ko03320 PPAR signaling pathway;ko04024 cAMP signaling pathway;ko04146 Peroxisome;
TRINITY_DN26622_c0_g1_i9	5220	0.18	0	0	1.74	2.47	5.63	5.71205	2.98399	3.3e-05	0.00460208	Ups	gi|226508656|ref|NP_001141301.1|	unknown [Zea mays]	31.8	1.4e-17	101.7	gnl|CDD|230981	KOG3043, KOG3043, KOG3043, Predicted hydrolase related to dienelactone hydrolase [General function prediction only].	27.014	4.63e-22	102	--	--	--	--	--	--	--	--	--	--	--	--	--	--
TRINITY_DN25735_c0_g1_i7	3376	0	0	0	3.8	3.83	2.15	10.7133	2.34757	1.51e-13	5.56e-10	Ups	gi|743866464|ref|XP_010905068.1|	PREDICTED: uncharacterized protein LOC105032339 isoform X1 [Elaeis guineensis]	52	3e-16	96.7	--	--	--	--	--	--	--	--	--	--	--	GO:0016772	F	--	--	--	--	--	--
TRINITY_DN22933_c2_g1_i1	1066	0.3	0.06	0.12	1.86	3.62	4.26	4.19144	0.477015	1.93e-05	0.00309284	Ups	--	--	--	--	--	--	--	--	--	--	--	--	--	--	--	--	--	--	--	--	--	--	--	--
TRINITY_DN24003_c0_g1_i1	536	0	0	0	3.46	2.97	3.24	7.12811	-0.968906	7.17e-06	0.00144346	Ups	--	--	--	--	--	--	--	--	--	--	--	--	--	--	--	--	--	--	--	--	--	--	--	--
TRINITY_DN27275_c0_g1_i3	5957	0.52	0.33	0.32	3.27	3.38	2.92	2.97903	3.3321	6.21e-05	0.00715365	Ups	gi|1004138370|gb|KXZ46385.1|	hypothetical protein GPECTOR_44g60 [Gonium pectorale]	44.5	3.8e-38	170.2	--	--	--	--	--	gi|75099170|sp|O64730.2|P2C26_ARATH	O64730.2	RecName: Full=Probable protein phosphatase 2C 26; Short=AtPP2C26	33.2	1.8e-25	120.6	--	--	--	--	--	--	--	--
TRINITY_DN24065_c1_g2_i2	3656	15.16	33.84	27.12	3.14	4.02	2.34	-3.11063	5.66487	6.4e-05	0.00730144	Down	gi|941710241|ref|WP_055146828.1|	superoxide dismutase [Leadbetterella sp. JN14-9]	57.3	4.7e-31	146	--	--	--	--	--	gi|34395853|sp|Q9KD10.1|SODM_BACHD	Q9KD10.1	RecName: Full=Superoxide dismutase [Mn]	52.8	5.2e-28	128.3	--	--	K04564	SOD2	superoxide dismutase, Fe-Mn family	EC:1.15.1.1	3	ko04068 FoxO signaling pathway;ko04146 Peroxisome;ko05016 Huntington's disease;
TRINITY_DN27042_c33_g1_i1	3164	88.7	15.08	19.8	3.5	4.53	1.37	-3.68611	5.96347	6.49e-05	0.00737922	Down	gi|583767736|emb|CDI27973.1|	photosystem II P680 chlorophyll A apoprotein (chloroplast) [Acetabularia acetabulum]	94	2.2e-37	166.8	--	--	--	--	--	gi|13878660|sp|Q9MUV7.1|PSBB_MESVI	Q9MUV7.1	RecName: Full=Photosystem II CP47 reaction center protein; AltName: Full=PSII 47 kDa protein; AltName: Full=Protein CP-47	89.3	2.4e-37	159.1	--	--	K02704	psbB	photosystem II CP47 chlorophyll apoprotein	--	1	ko00195 Photosynthesis;
TRINITY_DN49064_c0_g1_i1	501	0	0	0	1.99	3.42	3.96	6.85203	-1.18965	2.04e-05	0.00324035	Ups	--	--	--	--	--	--	--	--	--	--	--	--	--	--	--	--	--	--	--	--	--	--	--	--
TRINITY_DN6655_c1_g1_i1	963	16.1	52.42	56.76	4	3.31	2.04	-3.86037	4.05652	1.15e-05	0.00207786	Down	--	--	--	--	--	--	--	--	--	--	--	--	--	--	--	--	--	--	--	--	--	--	--	--
TRINITY_DN25985_c0_g1_i4	1308	0	0	0	3.82	1.12	4.34	9.02871	0.722233	1.09e-08	8.01e-06	Ups	--	--	--	--	--	--	--	--	--	--	--	--	--	--	--	--	--	--	--	--	--	--	--	--
TRINITY_DN22529_c0_g2_i4	4144	0	0	0.04	1.25	4.26	3.75	7.28768	2.54867	1.7e-09	1.64e-06	Ups	--	--	--	--	--	--	--	--	--	--	--	--	--	--	--	--	--	--	--	--	--	--	--	--
TRINITY_DN21021_c0_g3_i1	1096	0.06	0	0.23	3.92	2.13	3.13	4.79324	0.455248	1e-05	0.00186786	Ups	--	--	--	--	--	--	--	--	--	--	--	--	--	--	--	--	--	--	--	--	--	--	--	--
TRINITY_DN27564_c1_g4_i3	5228	0.04	0	0	1.93	3.81	3.43	7.71563	2.89025	3.18e-11	5.65e-08	Ups	gi|926792365|ref|XP_013904656.1|	hypothetical protein MNEG_2322 [Monoraphidium neglectum]	52.7	9.9e-35	158.7	gnl|CDD|230035	KOG2096, KOG2096, KOG2096, WD40 repeat protein [General function prediction only].	35.965	1.52e-18	90.5	gi|12643953|sp|Q9Y4P3.1|TBL2_HUMAN	Q9Y4P3.1	RecName: Full=Transducin beta-like protein 2; AltName: Full=WS beta-transducin repeats protein; Short=WS-betaTRP; AltName: Full=Williams-Beuren syndrome chromosomal region 13 protein	43.6	0.00044	49.3	--	--	--	--	--	--	--	--
TRINITY_DN27066_c1_g1_i1	3213	0	0	0	1.02	2.66	5.34	10.4484	2.08864	1.44e-11	2.82e-08	Ups	gi|303274986|ref|XP_003056803.1|	predicted protein [Micromonas pusilla CCMP1545]	44.9	7e-07	65.5	--	--	--	--	--	--	--	--	--	--	--	--	--	--	--	--	--	--	--
TRINITY_DN61533_c0_g1_i1	1698	142.17	141.39	125.2	0.45	0.24	1.05	-7.98732	6.65821	2.34e-16	2.81e-12	Down	gi|758351659|dbj|GAN06210.1|	hypothetical protein MAM1_0115c05690 [Mucor ambiguus]	46.3	0.0005	55.1	--	--	--	--	--	gi|74852303|sp|Q54HT5.1|Y9414_DICDI	Q54HT5.1	RecName: Full=Putative uncharacterized protein DDB_G0289245	58.7	3.8e-05	51.2	--	--	--
TRINITY_DN25953_c0_g1_i1	8936	89.52	183.14	134.81	1.35	1.38	1.28	-6.77674	9.28851	3.54e-15	3.39e-11	Down	gi|926789003|ref|XP_013902975.1|	aurora kinase, other [Monoraphidium neglectum]	39.8	3.9e-63	253.8	--	--	--	--	--	gi|308153550|sp|Q91819.3|AURAB_XENLA	Q91819.3	RecName: Full=Aurora kinase A-B; AltName: Full=Aurora/IPL1-related kinase 1; Short=ARK-1; Short=Aurora-related kinase 1; AltName: Full=Serine/threonine-protein kinase 6-B; AltName: Full=Serine/threonine-protein kinase Eg2-B; AltName: Full=Serine/threonine-protein kinase aurora-A; AltName: Full=p46XlEg22	37	3.1e-42	176.8	GO:0016772	F	--
TRINITY_DN57809_c0_g1_i1	250	98	81.35	66.46	4.04	0	0	-5.8192	0.196095	1.2e-06	0.000375555	Down	--	--	--	--	--	--	--	--	--	--	--	--	--	--	--	--	--	--	--
TRINITY_DN27054_c2_g4_i7	6362	47.56	79.88	66.59	2.55	2.72	0.73	-5.08622	7.73229	6.78e-09	5.55e-06	Down	gi|698348633|gb|AIT94149.1|	P700 apoprotein A1 of photosystem I (chloroplast) [Marsupiomonas sp. NIES 1824]	91.4	8.4e-262	913.3	--	--	--	--	--	gi|17380229|sp|Q9TKW2.1|PSAA_NEPOL	Q9TKW2.1	RecName: Full=Photosystem I P700 chlorophyll a apoprotein A1; AltName: Full=PSI-A; AltName: Full=PsaA	89.6	3.4e-261	903.7	--	--	K02689
TRINITY_DN19989_c0_g2_i1	956	100.12	44.5	42.2	1.89	0.78	0.76	-5.78027	4.45569	5.87e-10	6.62e-07	Down	--	--	--	--	--	--	--	--	--	--	--	--	--	--	--	--	--	--	K14236
TRINITY_DN53100_c291_g1_i8	691	146	3.64	20.26	1	1.44	2.65	-5.06326	3.5563	3.5e-05	0.00478242	Down	--	--	--	--	--	--	--	--	--	--	--	--	--	--	--	--	--	--	--
TRINITY_DN27415_c298_g1_i3	540	72.38	20.07	71.99	2.63	3.29	2.23	-4.39408	2.99021	4.9e-07	0.000192352	Down	--	--	--	--	--	--	--	--	--	--	--	--	--	--	--	--	--	--	--
TRINITY_DN26479_c0_g2_i1	2217	6.53	79.61	73.23	1.64	0.73	0.5	-5.9088	5.83303	2.18e-07	9.91e-05	Down	--	--	--	--	--	--	--	--	--	--	--	--	--	--	--	--	--	--	--
TRINITY_DN19438_c1_g1_i1	3287	40.5	63.53	47.38	2.44	3.19	1.95	-4.41491	6.38285	2.01e-08	1.29e-05	Down	gi|952539282|gb|KRT85124.1|	hypothetical protein AMK59_378 [Oryctes borbonicus]	44.4	8.5e-16	95.1	--	--	--	--	--	--	--	--	--	--	--	--	--	--
TRINITY_DN27042_c36_g1_i1	1454	45.9	49.31	50.2	1.87	2.63	1.54	-4.6711	4.95579	6.97e-09	5.57e-06	Down	gi|583767788|emb|CDI27999.1|	conserved hypothetical chloroplast protein ycf3 (chloroplast) [Acetabularia acetabulum]	90	9e-79	303.1	--	--	--	--	--	gi|171704563|sp|A6YG60.1|YCF3_LEPTE	A6YG60.1	RecName: Full=Photosystem I assembly protein Ycf3	86.9	5.8e-79	296.2	GO:0015979	P	--
TRINITY_DN70955_c1_g1_i1	1137	82.58	18.66	23.85	4.19	1.85	0.63	-4.17865	4.23446	2.61e-05	0.00389994	Down	--	--	--	--	--	--	--	--	--	--	--	--	--	--	--	--	--	--	--
TRINITY_DN62450_c0_g1_i1	903	27.76	18.08	76.47	3.36	1.39	3.06	-4.0682	3.84045	7.5e-06	0.00148548	Down	--	--	--	--	--	--	--	--	--	--	--	--	--	--	--	--	--	--	--
TRINITY_DN26500_c0_g2_i1	2558	4.12	67.93	47.59	0.27	0.12	0.16	-7.87886	5.63866	3.01e-10	4.19e-07	Down	gi|159474382|ref|XP_001695304.1|	predicted protein [Chlamydomonas reinhardtii]	55.2	6.2e-83	317.8	--	--	--	--	--	--	--	--	--	--	--	--	--	--
TRINITY_DN56203_c0_g1_i1	1288	84.01	8.05	25.2	1.45	1.01	0.83	-5.12835	4.31704	4.41e-07	0.000177378	Down	gi|560877772|ref|YP_008854736.1|	hypothetical protein Gasi_Mp26, partial (mitochondrion) [Ganoderma sinense]	28.1	3.1e-14	88.6	--	--	--	--	--	gi|50403710|sp|P03878.3|SCE2_YEAST	P03878.3	RecName: Full=Intron-encoded DNA endonuclease aI4; AltName: Full=DNA endonuclease I-SceII; Contains: RecName: Full=Truncated non-functional cytochrome oxidase 1; Contains: RecName: Full=DNA endonuclease aI4; AltName: Full=Intron-encoded endonuclease I-SceII; Flags: Precursor	22.7	8.6e-10	66.2	--	--	K01982
TRINITY_DN18630_c0_g2_i1	470	0.94	57.07	58.22	0.46	0.74	0	-6.67123	2.14647	1.05e-05	0.00193081	Down	--	--	--	--	--	--	--	--	--	--	--	--	--	--	--	--	--	--	--
TRINITY_DN20274_c0_g2_i1	2333	64.99	27.65	22.38	0.29	0.26	0.16	-7.34393	5.31342	5.63e-14	3.17e-10	Down	--	--	--	--	--	--	--	--	--	--	--	--	--	--	--	--	--	--	--
TRINITY_DN18330_c0_g1_i1	1224	83.5	11.82	17.85	2.38	2.76	0.89	-4.19747	4.20715	1.98e-05	0.0031611	Down	gi|725651405|ref|YP_009106639.1|	putative site-specific DNA endonuclease (chloroplast) [Dicloster acuatus]	47	1.2e-36	162.9	--	--	--	--	--	gi|218546786|sp|Q9XIL5.3|PP154_ARATH	Q9XIL5.3	RecName: Full=Pentatricopeptide repeat-containing protein At2g15820, chloroplastic; AltName: Full=Protein ORGANELLE TRANSCRIPT PROCESSING 51; Short=AtOTP51; Flags: Precursor	27.8	1.1e-06	55.8	--	--	K01982
TRINITY_DN63287_c0_g1_i1	750	34.16	43.53	32.13	2.98	3.29	1.44	-3.91566	3.30703	1.73e-06	0.00048819	Down	--	--	--	--	--	--	--	--	--	--	--	--	--	--	--	--	--	--	--
TRINITY_DN9930_c2_g2_i1	2111	58.73	7.04	41.37	0.69	0.42	0.59	-5.98534	5.05468	3.26e-09	2.86e-06	Down	--	--	--	--	--	--	--	--	--	--	--	--	--	--	--	--	--	--	--
TRINITY_DN44357_c0_g1_i1	733	29.95	34.52	40.45	1.5	0	0.72	-5.6254	3.12594	2.55e-07	0.00011092	Down	--	--	--	--	--	--	--	--	--	--	--	--	--	--	--	--	--	--	--
TRINITY_DN72071_c8_g1_i1	250	41.09	27.69	35.3	0	2.29	0	-5.34502	-0.913537	3.59e-05	0.00486749	Down	--	--	--	--	--	--	--	--	--	--	--	--	--	--	--	--	--	--	--
TRINITY_DN28552_c0_g1_i1	373	53.81	21.23	21.29	2.11	0.46	1.83	-4.50473	0.970525	3.21e-06	0.000791161	Down	gi|759875289|ref|WP_043562134.1|	type I glyceraldehyde-3-phosphate dehydrogenase [Actinomyces israelii]	87.5	9e-07	62	--	--	--	--	--	gi|257096375|sp|Q5MJ86.1|G3P2_DANRE	Q5MJ86.1	RecName: Full=Glyceraldehyde-3-phosphate dehydrogenase 2	78.1	1.5e-07	57	--	--	--
TRINITY_DN27042_c33_g3_i1	3145	14.18	38.71	38.94	2.75	3.09	0.54	-3.93398	5.64079	2.73e-05	0.00404274	Down	gi|725650831|ref|YP_009105441.1|	CF1 alpha subunit of ATP synthase (chloroplast) [Ettlia pseudoalveolaris]	82.5	2e-224	788.1	--	--	--	--	--	gi|3023328|sp|P56294.1|ATPA_CHLVU	P56294.1	RecName: Full=ATP synthase subunit alpha, chloroplastic; AltName: Full=ATP synthase F1 sector subunit alpha; AltName: Full=F-ATPase subunit alpha	80.4	7.2e-220	765.4	--	--	K02111
TRINITY_DN26356_c1_g2_i13	12163	6.66	50.69	33.75	1.41	0.05	0.22	-5.84533	7.62968	5.65e-06	0.00121638	Down	gi|302831992|ref|XP_002947561.1|	hypothetical protein VOLCADRAFT_73327 [Volvox carteri f. nagariensis]	56.3	1.5e-155	561.2	--	--	--	--	--	gi|980951835|sp|A8IVX2.1|DRC3_CHLRE	A8IVX2.1	RecName: Full=Dynein regulatory complex subunit 3; AltName: Full=Flagellar-associated protein 134	54.9	1.1e-154	550.8	--	--	--
TRINITY_DN25734_c2_g3_i1	461	10.55	46.89	30.94	4.03	0.94	0.93	-3.97491	1.76316	9.73e-05	0.00987128	Down	gi|159484146|ref|XP_001700121.1|	predicted protein [Chlamydomonas reinhardtii]	46.7	2.7e-05	57.4	--	--	--	--	--	gi|74594337|sp|Q5AYW6.3|DXO_EMENI	Q5AYW6.3	RecName: Full=Decapping nuclease rai1	30.8	0.0047	42.4	--	--	--
TRINITY_DN3942_c0_g1_i2	1241	10.52	39.55	36.87	4.38	2.19	1.99	-3.45417	4.04739	9.03e-05	0.00936292	Down	gi|1000724021|ref|XP_015610489.1|	PREDICTED: protein toll [Cephus cinctus]	49.1	0.0031	52	--	--	--	--	--	--	--	--	--	--	--	--	--	--
TRINITY_DN21117_c1_g1_i1	3987	9.36	33.18	42.54	1.18	2.34	1.71	-4.16333	5.89464	2.33e-06	0.000614062	Down	gi|124112045|ref|YP_001019110.1|	ChlB subunit of protochlorophyllide reductase (chloroplast) [Chlorokybus atmophyticus]	71.4	5e-220	773.9	--	--	--	--	--	gi|172045685|sp|Q19V92.2|CHLB_CHLAT	Q19V92.2	RecName: Full=Light-independent protochlorophyllide reductase subunit B; Short=DPOR subunit B; Short=LI-POR subunit B (chloroplast) [Chlorokybus atmophyticus]	71.4	2.6e-222	773.9	GO:0055114	P	K04039
TRINITY_DN35568_c0_g1_i1	414	23.88	39.57	18.46	2.51	2.72	3.68	-3.38592	1.30263	6.51e-05	0.00738782	Down	--	--	--	--	--	--	--	--	--	--	--	--	--	--	--	--	--	--	--
TRINITY_DN22087_c0_g1_i2	4715	7.91	36.18	33.29	2.91	1.66	1.79	-3.72541	6.04713	2.01e-05	0.00319529	Down	gi|552827337|ref|XP_005847217.1|	hypothetical protein CHLNCDRAFT_31569 [Chlorella variabilis]	59.9	1.5e-186	662.9	--	--	--	--	--	gi|75183222|sp|Q9M2T9.1|SYMM_ARATH	Q9M2T9.1	RecName: Full=Methionine--tRNA ligase, chloroplastic/mitochondrial; AltName: Full=Methionyl-tRNA synthetase; Short=AtcpMetRS; Short=MetRS; AltName: Full=Protein OVULE ABORTION 1; Flags: Precursor	50.9	1.1e-152	542.7	GO:0005737	C	K01874
TRINITY_DN24554_c0_g2_i1	3811	9.94	32.59	33.56	1.33	2.09	0.7	-4.31785	5.65383	1.74e-06	0.000489239	Down	gi|959124041|ref|YP_009184534.1|	CF0 subunit IV of ATP synthase (chloroplast) [Treubaria triappendiculata]	75.4	2.1e-98	369.8	--	--	--	--	--	gi|122238315|sp|Q20EV6.1|ATPI_OLTVI	Q20EV6.1	RecName: Full=ATP synthase subunit a, chloroplastic; AltName: Full=ATP synthase F0 sector subunit a; AltName: Full=F-ATPase subunit IV	72.8	5.5e-97	357.5	--	--	K02108
TRINITY_DN9698_c8_g3_i1	2251	7.42	41.97	26.08	1.96	2.01	2.22	-3.75593	4.85273	2.22e-05	0.00344564	Down	--	--	--	--	--	--	--	--	--	--	--	--	--	--	--	--	--	--	--
TRINITY_DN20036_c0_g2_i1	3456	19.13	29.47	26.25	2.4	2.54	1.17	-3.69872	5.48839	3.44e-06	0.000833299	Down	gi|937902065|dbj|BAS77119.1|	Os02g0161900, partial [Oryza sativa Japonica Group]	91	4.6e-81	312	--	--	--	--	--	gi|302596001|sp|Q58G87.2|UBQ3_ORYSJ	Q58G87.2	RecName: Full=Polyubiquitin 3; Contains: RecName: Full=Ubiquitin-related; Contains: RecName: Full=Ubiquitin; Flags: Precursor	98.1	1e-81	306.6	--	--	K08770
TRINITY_DN28233_c0_g1_i1	767	21.16	24.34	28.57	3.9	0.79	2.19	-3.51099	2.8214	4.7e-05	0.00587719	Down	--	--	--	--	--	--	--	--	--	--	--	--	--	--	--	--	--	--	--
TRINITY_DN23646_c6_g6_i3	6785	0	40.43	27.25	0	0	0	-14.7168	6.32528	1.62e-07	7.75e-05	Down	gi|302837648|ref|XP_002950383.1|	hypothetical protein VOLCADRAFT_90709 [Volvox carteri f. nagariensis]	51.8	9.6e-107	398.3	--	--	--	--	--	gi|75169053|sp|Q9C671.1|P4KG5_ARATH	Q9C671.1	RecName: Full=Phosphatidylinositol 4-kinase gamma 5; Short=AtPI4Kgamma5; Short=PI-4Kgamma5; Short=PI4K gamma 5	49.2	3.3e-76	289.3	--	--	--
TRINITY_DN26121_c0_g2_i1	4009	1.21	29.24	36.8	0.75	1.83	0.79	-4.45971	5.57028	8.98e-05	0.009327	Down	gi|821317011|ref|YP_009138107.1|	apocytochrome b (mitochondrion) [Lobosphaera incisa]	86	8.5e-119	437.6	--	--	--	--	--	gi|461886|sp|P26852.2|CYB_MARPO	P26852.2	RecName: Full=Cytochrome b; AltName: Full=Complex III subunit 3; AltName: Full=Complex III subunit III; AltName: Full=Cytochrome b-c1 complex subunit 3; AltName: Full=Ubiquinol-cytochrome-c reductase complex cytochrome b subunit	83	2.7e-118	428.3	GO:0005739	C	K00412
TRINITY_DN18306_c0_g2_i1	1052	37.08	14.87	14.14	0.83	0.31	0.18	-5.62483	3.15051	1.55e-08	1.06e-05	Down	--	--	--	--	--	--	--	--	--	--	--	--	--	--	--	--	--	--	--
TRINITY_DN61521_c0_g1_i1	4837	21.19	17.85	24.4	2.36	2.18	1.29	-3.50684	5.76185	4.21e-06	0.000975132	Down	gi|552844899|ref|XP_005851204.1|	hypothetical protein CHLNCDRAFT_137888 [Chlorella variabilis]	31	8.9e-22	115.5	--	--	--	--	--	--	--	--	--	--	--	--	--	--
TRINITY_DN43965_c0_g1_i1	1808	5.49	19.39	37.34	1.38	0.89	1.04	-4.35734	4.16662	4.33e-06	0.000994362	Down	gi|294460726|gb|ADE75937.1|	unknown [Picea sitchensis]	49.6	7.7e-27	131	--	--	--	--	--	--	--	--	--	--	--	--	--	--
TRINITY_DN26500_c0_g2_i2	3103	37.15	11.57	13.39	1.18	0.33	0.32	-5.07359	4.90575	1.76e-07	8.3e-05	Down	gi|159474382|ref|XP_001695304.1|	predicted protein [Chlamydomonas reinhardtii]	55.9	2.4e-81	312.8	--	--	--	--	--	--	--	--	--	--	--	--	--	--
TRINITY_DN22235_c0_g1_i1	2168	17.18	26.19	15.54	2.01	1.27	1.82	-3.62047	4.40142	3.7e-06	0.000882142	Down	gi|971509317|dbj|GAQ88891.1|	plastid Lypoyltransferase [Klebsormidium flaccidum]	51.9	2e-34	156.4	--	--	--	--	--	gi|193806055|sp|P0C7R2.1|LIPBL_ARATH	P0C7R2.1	RecName: Full=Putative lipoyltransferase-like protein, chloroplastic; AltName: Full=Lipoate-protein ligase-like protein; AltName: Full=Lipoyl-[acyl-carrier-protein]-protein-N-lipoyltransferase-like protein; Flags: Precursor	47	1.5e-30	136	--	--	--
TRINITY_DN62846_c0_g1_i1	943	15.09	22.46	18.1	1.99	0.87	1.68	-3.71789	2.83623	4.94e-06	0.0010974	Down	--	--	--	--	--	--	--	--	--	--	--	--	--	--	--	--	--	--	--
TRINITY_DN53612_c0_g1_i1	3076	28.35	13.38	13.83	1.83	1.8	2.08	-3.33096	4.84696	1.06e-05	0.00193302	Down	gi|522022937|ref|WP_020534160.1|	hypothetical protein [Lewinella cohaerens]	45.2	1.6e-93	353.2	gnl|CDD|229159	KOG1217, KOG1217, KOG1217, Fibrillins and related proteins containing Ca2+-binding EGF-like domains [Signal transduction mechanisms].	17.137	7.99e-19	88.6	gi|34921426|sp|O96790.2|DPGN_DIPMA	O96790.2	RecName: Full=Serine protease inhibitor dipetalogastin; Short=Dipetalin; Flags: Precursor	34.9	5e-32	141.4	--	--	--
TRINITY_DN73866_c0_g1_i1	1101	15.29	19.76	18.76	1.28	2.06	0.3	-3.96407	3.06677	1.46e-05	0.00254957	Down	gi|524370811|emb|CDB22173.1|	30S ribosomal protein S7 [Bifidobacterium bifidum CAG:234]	56.1	1.4e-84	322	--	--	--	--	--	gi|122238316|sp|Q20EW0.1|RR12_OLTVI	Q20EW0.1	RecName: Full=30S ribosomal protein S12, chloroplastic	91.9	1.3e-59	231.5	GO:0030529	C	K02950
TRINITY_DN19482_c0_g1_i2	2329	17.54	21.21	14.32	2.83	0.61	1.47	-3.49808	4.36791	4.03e-05	0.00528444	Down	gi|159470239|ref|XP_001693267.1|	predicted protein [Chlamydomonas reinhardtii]	46.3	1.2e-59	240.4	--	--	--	--	--	gi|1018740179|sp|Q0IWM5.2|NDX1_ORYSJ	Q0IWM5.2	RecName: Full=Protein NEOXANTHIN-DEFICIENT 1	35.8	4.5e-41	171	--	--	--
TRINITY_DN19482_c0_g2_i1	2254	4.93	27.62	19.71	0.91	0.69	0.76	-4.61047	4.28163	8.63e-07	0.0003059	Down	gi|545360187|ref|XP_005645493.1|	hypothetical protein COCSUDRAFT_18128 [Coccomyxa subellipsoidea C-169]	47.1	2.6e-16	96.3	--	--	--	--	--	--	--	--	--	--	--	--	--	--
TRINITY_DN23275_c0_g2_i1	1813	17.36	14.47	19.59	2.13	2.05	0.67	-3.45878	3.90461	2.77e-05	0.00407524	Down	gi|108796925|ref|YP_636225.1|	putative site-specific DNA endonuclease [Pseudendoclonium akinetum]	46.4	1.8e-07	66.6	--	--	--	--	--	gi|122165177|sp|Q06SJ6.1|PSBC_STIHE	Q06SJ6.1	RecName: Full=Photosystem II CP43 reaction center protein; AltName: Full=PSII 43 kDa protein; AltName: Full=Protein CP-43; Flags: Precursor	93.1	1.6e-09	65.9	--	--	--
TRINITY_DN27881_c0_g1_i1	847	25.05	13.22	12.5	0.8	0.34	1.72	-4.23373	2.40518	1.65e-06	0.000471699	Down	gi|490774076|ref|WP_004636289.1|	hypothetical protein HMPREF9703_01117 [Dolosigranulum pigrum ATCC 51524]	38.4	7.3e-12	80.1	--	--	--	--	--	--	--	--	--	--	--	--	--	--
TRINITY_DN35349_c0_g1_i1	624	8.08	3.48	38.89	0.78	0.42	0.67	-4.82178	1.72259	1.37e-05	0.00241426	Down	--	--	--	--	--	--	--	--	--	--	--	--	--	--	--	--	--	--	--
TRINITY_DN21066_c0_g1_i2	4057	14.01	18.46	17.88	0.8	2.34	0.18	-3.98931	5.14107	4.62e-05	0.005816	Down	gi|974697359|ref|WP_059279178.1|	glutamate dehydrogenase [Escherichia albertii]	49	1e-116	430.6	--	--	--	--	--	gi|2494100|sp|P95544.1|DHE4_PRERU	P95544.1	RecName: Full=NAD(P)-specific glutamate dehydrogenase; Short=NAD(P)-GDH; AltName: Full=NAD(P)H-dependent glutamate dehydrogenase	55.8	4.7e-78	294.7	--	--	K00262
TRINITY_DN23477_c0_g1_i1	7514	2.54	20.74	26.87	0.19	0.19	0.24	-6.4765	6.04422	1.85e-09	1.74e-06	Down	gi|570318406|gb|ETO66354.1|	hypothetical protein F444_16481 [Phytophthora parasitica P1976]	37.6	1.4e-194	690.3	--	--	--	--	--	--	--	--	--	--	--	--	--	--
TRINITY_DN27042_c33_g4_i1	2032	11.28	17.27	21.18	2.17	2.08	0.72	-3.40058	4.07659	4.86e-05	0.00604019	Down	gi|409052536|ref|YP_006666494.1|	elongation factor Tu (chloroplast) [Trebouxiophyceae sp. MX-AZ01]	79.7	4.2e-183	650.2	--	--	--	--	--	gi|3023690|sp|P56292.1|EFTU_CHLVU	P56292.1	RecName: Full=Elongation factor Tu, chloroplastic; Short=EF-Tu	78.4	2.3e-182	640.2	GO:0005525	F	K02358
TRINITY_DN44572_c0_g1_i1	529	2.94	8.84	37.32	0	0.38	0.74	-5.5671	1.25626	1.22e-05	0.00217631	Down	--	--	--	--	--	--	--	--	--	--	--	--	--	--	--	--	--	--	--
TRINITY_DN27589_c8_g1_i3	6598	20.02	15.12	13.86	2.36	1.3	2.69	-3.02423	5.89078	4.13e-05	0.00539314	Down	gi|159482084|ref|XP_001699103.1|	flagellar associated protein, partial [Chlamydomonas reinhardtii]	71.6	2.8e-74	290.4	gnl|CDD|228111	KOG0161, KOG0161, KOG0161, Myosin class II heavy chain [Cytoskeleton].	23.116	1.48e-06	51.2	gi|754388581|sp|A8JB22.1|CCD65_CHLRE	A8JB22.1	RecName: Full=Coiled-coil domain-containing protein 65 homolog; AltName: Full=Flagellar-associated protein 250	71.6	1.4e-76	290.4	GO:0016021	C	--
TRINITY_DN27614_c2_g2_i3	2332	9.46	21.28	15.69	1.23	1.01	0.61	-4.1158	4.1647	1.09e-06	0.000351853	Down	gi|731425847|ref|XP_002273058.2|	unnamed protein product [Vitis vinifera]	60.3	2.4e-09	73.2	--	--	--	--	--	--	--	--	--	--	--	--	--	--
TRINITY_DN63262_c0_g1_i1	433	19.54	10.53	14.32	1.95	0.3	0.89	-3.84851	0.521126	8.29e-05	0.00882104	Down	gi|302848396|ref|XP_002955730.1|	hypothetical protein VOLCADRAFT_83375 [Volvox carteri f. nagariensis]	60.5	0.0011	52	--	--	--	--	--	gi|400890|sp|Q02060.1|PSBS_SPIOL	Q02060.1	RecName: Full=Photosystem II 22 kDa protein, chloroplastic; AltName: Full=CP22; Flags: Precursor	84.6	8.1e-05	48.1	--	--	--
TRINITY_DN6004_c1_g1_i1	1223	41.7	0.86	1.7	0	0	0.05	-9.30758	2.74257	4.88e-07	0.000192352	Down	--	--	--	--	--	--	--	--	--	--	--	--	--	--	--	--	--	--	--
TRINITY_DN53423_c0_g1_i1	3903	11.29	10	20.05	1.21	0.76	0.62	-4.06629	4.78838	8.23e-07	0.000294391	Down	gi|1004144814|gb|KXZ52793.1|	hypothetical protein GPECTOR_8g180 [Gonium pectorale]	54.4	7.6e-157	563.9	gnl|CDD|227983	KOG0032, KOG0032, KOG0032, Ca2+/calmodulin-dependent protein kinase, EF-Hand protein superfamily [Signal transduction mechanisms].	36.471	1.26e-76	276	gi|116054|sp|P28583.1|CDPK_SOYBN	P28583.1	RecName: Full=Calcium-dependent protein kinase SK5; Short=CDPK	33.8	1.4e-63	246.5	GO:0016772	F	K13412
TRINITY_DN25571_c0_g1_i3	660	4.23	20.55	16.55	1.17	1.43	0.54	-3.88521	1.67978	6.36e-05	0.00728478	Down	gi|552833485|ref|XP_005848545.1|	hypothetical protein CHLNCDRAFT_48757 [Chlorella variabilis]	72.5	2.4e-31	144.4	--	--	--	--	--	gi|75334843|sp|Q9LD61.1|PYRB_ORYSJ	Q9LD61.1	RecName: Full=Aspartate carbamoyltransferase, chloroplastic; AltName: Full=Aspartate transcarbamylase; Short=ATCase; Flags: Precursor	64.5	5.5e-29	129	GO:0016597	F	--
TRINITY_DN71320_c0_g1_i1	929	7.92	17.82	15.55	0.91	0.67	0.43	-4.45524	2.35806	5.2e-07	0.000197605	Down	--	--	--	--	--	--	--	--	--	--	--	--	--	--	--	--	--	--	--
TRINITY_DN24646_c0_g2_i1	2341	9.24	5.31	26.53	0.92	1.31	0.91	-3.80507	3.99189	1.92e-05	0.00309284	Down	gi|302850907|ref|XP_002956979.1|	hypothetical protein VOLCADRAFT_107492 [Volvox carteri f. nagariensis]	65.7	2.9e-71	278.9	gnl|CDD|230605	KOG2666, KOG2666, KOG2666, UDP-glucose/GDP-mannose dehydrogenase [Carbohydrate transport and metabolism, Signal transduction mechanisms].	59.903	1.26e-96	318	gi|75262689|sp|Q9FM01.1|UGDH4_ARATH	Q9FM01.1	RecName: Full=UDP-glucose 6-dehydrogenase 4; Short=UDP-Glc dehydrogenase 4; Short=UDP-GlcDH 4; Short=UDPGDH 4; AltName: Full=At-UGD4	61	2.3e-69	265	GO:0044424	C	K00012
TRINITY_DN27623_c16_g5_i1	6677	11.25	16.45	13.13	2.12	1.38	0.85	-3.29917	5.64972	2.64e-05	0.00393929	Down	gi|145351096|ref|XP_001419922.1|	MFS family transporter: nitrate [Ostreococcus lucimarinus CCE9901]	57.8	5.9e-157	565.1	--	--	--	--	--	gi|677992720|sp|P0DKG9.1|NRT21_ORYSJ	P0DKH0.1	RecName: Full=High-affinity nitrate transporter 2.2; Short=OsNRT2.2	51.1	8.9e-143	510.4	--	--	--
TRINITY_DN70955_c1_g2_i1	1228	16.99	15.28	8.03	1.18	1.13	0.85	-3.75687	2.84371	3.11e-06	0.000769492	Down	--	--	--	--	--	--	--	--	--	--	--	--	--	--	--	--	--	--	--
TRINITY_DN23261_c4_g1_i1	1179	19.62	11.37	8.59	0.28	0.61	0.48	-4.97169	2.66757	1.68e-08	1.12e-05	Down	--	--	--	--	--	--	--	--	--	--	--	--	--	--	--	--	--	--	--
TRINITY_DN71777_c0_g1_i1	1166	4.07	5.34	29.94	0.36	0.05	0.53	-5.49897	2.68715	3.12e-06	0.000769492	Down	--	--	--	--	--	--	--	--	--	--	--	--	--	--	--	--	--	--	--
TRINITY_DN61403_c0_g1_i1	732	16.65	8.99	13.23	0.5	0.42	0.41	-4.89889	1.69946	2.17e-08	1.36e-05	Down	--	--	--	--	--	--	--	--	--	--	--	--	--	--	--	--	--	--	--
TRINITY_DN71481_c0_g1_i1	1629	15.01	3.08	20.7	1.19	0.39	0.69	-4.12977	3.25181	1.83e-05	0.00297253	Down	gi|926792543|ref|XP_013904745.1|	hypothetical protein MNEG_2230 [Monoraphidium neglectum]	34	1.8e-22	116.3	--	--	--	--	--	gi|123506648|sp|Q2JV04.1|MINE_SYNJA	Q2JV04.1	RecName: Full=Cell division topological specificity factor	34.9	2.1e-05	52	--	--	--
TRINITY_DN6737_c0_g1_i1	892	15.55	14.08	7.58	1.86	1.03	0.38	-3.54777	2.13906	5.94e-05	0.00693008	Down	--	--	--	--	--	--	--	--	--	--	--	--	--	--	--	--	--	--	--
TRINITY_DN6754_c0_g1_i1	993	8.62	18.6	9.79	1.09	0.54	0.59	-4.15918	2.34648	2.1e-06	0.000565843	Down	gi|545371370|ref|XP_005650253.1|	hypothetical protein COCSUDRAFT_12651 [Coccomyxa subellipsoidea C-169]	64.9	0.00038	54.7	--	--	--	--	--	--	--	--	--	--	--	--	--	--
TRINITY_DN70987_c0_g1_i1	3066	7.8	4.24	24.96	1.09	0.26	0.65	-4.28514	4.24789	1.58e-05	0.00269118	Down	--	--	--	--	--	--	--	--	--	--	--	--	--	--	--	--	--	--	--
TRINITY_DN1322_c1_g2_i1	1530	5.29	16.84	14.82	0.2	0.14	0.19	-6.23847	3.08445	3.79e-10	4.91e-07	Down	gi|159482410|ref|XP_001699264.1|	ribosome biogenesis pescadillo-like protein [Chlamydomonas reinhardtii]	67.1	2.8e-86	328.2	--	--	--	--	--	gi|229891417|sp|A8JBB2.1|PESC_CHLRE	A8JBB2.1	RecName: Full=Pescadillo homolog	67.1	1.4e-88	328.2	GO:0031981	C	--
TRINITY_DN71927_c0_g2_i1	799	6.24	16.21	14.37	0.26	0.19	0.09	-6.13683	1.84922	5.22e-09	4.43e-06	Down	--	--	--	--	--	--	--	--	--	--	--	--	--	--	--	--	--	--	--
TRINITY_DN32026_c0_g1_i1	488	11.08	15.07	10.53	1.05	0	0.22	-4.84798	0.638977	1.03e-05	0.0019082	Down	--	--	--	--	--	--	--	--	--	--	--	--	--	--	--	--	--	--	--
TRINITY_DN26310_c0_g1_i1	338	13.21	15.14	7.02	0.58	0.94	0	-4.79517	-0.696663	8.35e-05	0.00886023	Down	--	--	--	--	--	--	--	--	--	--	--	--	--	--	--	--	--	--	--
TRINITY_DN27190_c0_g1_i2	3059	6.95	15.46	12.56	1.23	0.42	0.23	-4.2828	4.18181	6.08e-06	0.00128836	Down	gi|1004147230|gb|KXZ55204.1|	hypothetical protein GPECTOR_3g348 [Gonium pectorale]	62.2	5.2e-52	215.3	gnl|CDD|229604	KOG1663, KOG1663, KOG1663, O-methyltransferase [Secondary metabolites biosynthesis, transport and catabolism].	23.699	1.8e-16	82.4	gi|75052801|sp|Q5H879.1|COMT_HORSE	Q5H879.1	RecName: Full=Catechol O-methyltransferase	26.5	2.3e-13	79.3	--	--	--
TRINITY_DN73374_c0_g1_i1	561	3.6	14.69	15.92	0.95	0.34	0.66	-4.24552	0.983008	2.79e-05	0.00408072	Down	--	--	--	--	--	--	--	--	--	--	--	--	--	--	--	--	--	--	--
TRINITY_DN35361_c0_g4_i1	6157	27.71	2.04	4.35	0	0	0	-13.3894	5.00055	1.28e-13	4.89e-10	Down	gi|159485468|ref|XP_001700766.1|	cysteine endopeptidase [Chlamydomonas reinhardtii]	51	9.7e-106	394.8	--	--	--	--	--	gi|1172873|sp|P43297.1|RD21A_ARATH	P43297.1	RecName: Full=Cysteine proteinase RD21A; AltName: Full=Protein RESPONSIVE TO DEHYDRATION 21; Short=RD21; Flags: Precursor	44.8	5.1e-84	315.1	GO:0016787	F	--
TRINITY_DN17996_c1_g2_i1	1027	8.11	17.8	8.02	1.28	0.77	0.87	-3.64065	2.31908	1.54e-05	0.00264436	Down	gi|21306148|gb|AAM45881.1|AF450137_1	ferroxidase-like protein [Chlamydomonas reinhardtii]	38.5	2.2e-07	65.5	--	--	--	--	--	--	--	--	--	--	--	--	--	--
TRINITY_DN22157_c0_g2_i1	717	1.56	19.8	12.47	0.42	0.6	0.33	-4.86019	1.56097	1.62e-05	0.002731	Down	--	--	--	--	--	--	--	--	--	--	--	--	--	--	--	--	--	--	--
TRINITY_DN73052_c0_g1_i1	544	12.15	10.43	10.86	0.67	0.36	0.17	-4.80137	0.796515	9.88e-07	0.000332077	Down	--	--	--	--	--	--	--	--	--	--	--	--	--	--	--	--	--	--	--
TRINITY_DN27547_c2_g2_i1	3831	4.88	7.26	21.04	0.94	0.26	0.25	-4.57932	4.44334	5.52e-06	0.00119479	Down	gi|759750686|ref|WP_043461240.1|	hypothetical protein [Azohydromonas australica]	40	9.9e-08	68.6	gnl|CDD|228657	KOG0710, KOG0710, KOG0710, Molecular chaperone (small heat-shock protein Hsp26/Hsp42) [Posttranslational modification, protein turnover, chaperones].	34.951	5e-09	58.5	gi|81692306|sp|Q68X97.1|HSPC1_RICTY	Q68X97.1	RecName: Full=Small heat shock protein C1	33	7.7e-06	54.7	--	--	--
TRINITY_DN24894_c1_g1_i3	7066	5.4	12.02	15.53	1.44	0.83	0.32	-3.74698	5.41052	3.02e-05	0.004325	Down	gi|159475581|ref|XP_001695897.1|	peptidyl-prolyl cis-trans isomerase, FKBP-type [Chlamydomonas reinhardtii]	55.3	8.1e-40	176	--	--	--	--	--	--	--	--	--	--	--	GO:0016853	F	--
TRINITY_DN27510_c1_g1_i2	11897	6.58	14.69	11.35	0	0.22	0.11	-6.76527	6.07482	1.99e-07	9.3e-05	Down	gi|552815584|ref|XP_005844483.1|	hypothetical protein CHLNCDRAFT_26777 [Chlorella variabilis]	56.1	2.8e-141	513.8	gnl|CDD|230968	KOG3030, KOG3030, KOG3030, Lipid phosphate phosphatase and related enzymes of the PAP2 family [Lipid transport and metabolism].	24.18	8.33e-25	112	gi|62901028|sp|Q84V18.1|STT7_CHLRE	Q84V18.1	RecName: Full=Serine/threonine-protein kinase stt7, chloroplastic; Flags: Precursor	45.7	2.6e-129	466.5	GO:0044424	C	--
TRINITY_DN21996_c0_g1_i1	1776	22.44	4.88	4.22	0.95	0.87	0.68	-3.63792	3.07357	5.18e-05	0.00634774	Down	gi|760447689|ref|XP_011400913.1|	Cytochrome b559 subunit alpha [Auxenochlorella protothecoides]	81.7	1.6e-53	219.5	--	--	--	--	--	gi|94730461|sp|Q3ZJ22.1|PSBE_PSEAK	Q3ZJ22.1	RecName: Full=Cytochrome b559 subunit alpha; AltName: Full=PSII reaction center subunit V	92.8	9.3e-39	162.9	--	--	K02707
TRINITY_DN23849_c1_g1_i1	2561	12.04	2.94	15.91	0.67	0.15	1.23	-4.0118	3.6803	5.74e-05	0.00684007	Down	--	--	--	--	--	--	--	--	--	--	--	--	--	--	--	--	--	--	--
TRINITY_DN25722_c1_g1_i6	19364	8.31	8.32	13.98	0.02	0.06	0.04	-8.09592	6.66791	4.99e-17	9.57e-13	Down	gi|303284981|ref|XP_003061781.1|	flagellar inner arm intermediate chain [Micromonas pusilla CCMP1545]	35.9	2e-120	445.3	--	--	--	--	--	gi|75073758|sp|Q95JP0.1|WDR63_MACFA	Q95JP0.1	RecName: Full=WD repeat-containing protein 63	34.4	7e-55	219.9	--	--	--
TRINITY_DN56551_c0_g1_i1	444	11.08	6.27	13.16	1.05	0.28	0.28	-4.2299	0.0866219	5.18e-05	0.00634774	Down	gi|2407314|gb|AAB70556.1|	chlorophyll a/b binding protein [Tetraselmis sp. RG-15]	75	0.0014	51.6	--	--	--	--	--	--	--	--	--	--	--	--	--	--
TRINITY_DN61421_c0_g1_i1	1257	6.03	13.05	11.37	0.98	0.94	0.57	-3.71127	2.5365	9.57e-06	0.00181177	Down	--	--	--	--	--	--	--	--	--	--	--	--	--	--	--	--	--	--	--
TRINITY_DN23950_c0_g1_i12	3829	3.56	14.25	11.36	0.32	0.88	0.17	-4.5124	4.27802	5.66e-06	0.00121638	Down	gi|545353836|ref|XP_005642753.1|	hypothetical protein COCSUDRAFT_49330 [Coccomyxa subellipsoidea C-169]	49.5	2.9e-76	296.2	gnl|CDD|230226	KOG2287, KOG2287, KOG2287, Galactosyltransferases [Carbohydrate transport and metabolism].	24.757	1.93e-10	63.2	--	--	--	--	--	--	--	--	--
TRINITY_DN23745_c1_g1_i2	5179	26.21	1.22	1.64	0.22	0.15	0.26	-5.49645	4.52053	7.14e-06	0.0014412	Down	gi|717006952|gb|AIW68555.1|	neurofilament triplet H1-like protein [Common midwife toad ranavirus]	48.2	7.1e-09	72.8	--	--	--	--	--	gi|94730399|sp|P19246.3|NFH_MOUSE	P19246.3	RecName: Full=Neurofilament heavy polypeptide; Short=NF-H; AltName: Full=200 kDa neurofilament protein; AltName: Full=Neurofilament triplet H protein	37.5	7.2e-07	58.5	--	--	--
TRINITY_DN27462_c5_g2_i8	2555	14.21	2.44	11.59	0.91	0.91	0.56	-3.57833	3.55417	5.08e-05	0.0062545	Down	gi|159479860|ref|XP_001698004.1|	UDP-glucose dehydrogenase [Chlamydomonas reinhardtii]	73.5	1.8e-199	704.9	--	--	--	--	--	gi|75261823|sp|Q9AUV6.1|UGDH3_ORYSJ	Q9AUV6.1	RecName: Full=UDP-glucose 6-dehydrogenase 3; Short=UDP-Glc dehydrogenase 3; Short=UDP-GlcDH 3; Short=UDPGDH 3; AltName: Full=Os-UGD3	68.7	8.6e-187	655.2	GO:0055114	P	K00012
TRINITY_DN20864_c0_g1_i1	5924	15.71	4.48	7.6	0.69	0.71	0.31	-4.0283	4.79125	2.56e-06	0.000659695	Down	--	--	--	--	--	--	--	--	--	--	--	--	--	--	--	--	--	--	--
TRINITY_DN12900_c0_g2_i1	906	15.65	5.07	6.84	0.07	0.08	0.3	-5.93106	1.61045	6.97e-09	5.57e-06	Down	gi|727462520|ref|XP_010512984.1|	PREDICTED: uncharacterized protein LOC104788918 [Camelina sativa]	68.2	2.9e-06	61.6	--	--	--	--	--	--	--	--	--	--	--	--	--	--
TRINITY_DN11067_c0_g4_i1	1488	12.07	5.33	10.02	0.21	0.24	0.1	-5.56832	2.54844	2.02e-09	1.88e-06	Down	--	--	--	--	--	--	--	--	--	--	--	--	--	--	--	--	--	--	--
TRINITY_DN20790_c0_g1_i2	6502	14.79	2.64	9.25	0.6	0.39	0.73	-3.99331	4.87442	4.49e-06	0.0010223	Down	gi|919075745|ref|XP_013418960.1|	PREDICTED: mesenchyme-specific cell surface glycoprotein-like [Lingula anatina]	31.2	5.5e-43	186.4	--	--	--	--	--	gi|126661|sp|P08472.2|M130_STRPU	P08472.2	RecName: Full=Mesenchyme-specific cell surface glycoprotein; AltName: Full=MSP130; Flags: Precursor	29.4	1.1e-15	88.2	--	--	--
TRINITY_DN27456_c3_g10_i1	1311	24.6	0.75	0.11	0.11	0	0	-7.79127	2.08185	6.72e-05	0.00755937	Down	gi|755889796|ref|XP_011294677.1|	PREDICTED: proteoglycan 4-like, partial [Musca domestica]	34.5	1.6e-37	166	--	--	--	--	--	--	--	--	--	--	--	--	--	--
TRINITY_DN13399_c0_g1_i1	1779	1.47	13.28	10.62	0.56	0.61	0.48	-4.07366	2.88692	3.75e-05	0.00500502	Down	gi|1004148126|gb|KXZ56099.1|	hypothetical protein GPECTOR_2g981 [Gonium pectorale]	59.6	0.00018	56.6	--	--	--	--	--	--	--	--	--	--	--	--	--	--
TRINITY_DN55056_c0_g1_i1	854	4.26	10.27	10.61	0.71	0.84	1.21	-3.32626	1.56233	7.28e-05	0.00798834	Down	gi|926788597|ref|XP_013902772.1|	serine--glyoxylate transaminase [Monoraphidium neglectum]	61	0.00033	54.7	--	--	--	--	--	--	--	--	--	--	--	--	--	--
TRINITY_DN45022_c0_g1_i1	1870	6.51	2.86	15.76	0.75	0.64	0.56	-3.76545	2.91497	3e-05	0.00429769	Down	--	--	--	--	--	--	--	--	--	--	--	--	--	--	--	--	--	--	--
TRINITY_DN72607_c0_g1_i1	487	4.8	8.31	11.48	0	0	0	-8.32312	0.0579525	1.38e-07	6.62e-05	Down	--	--	--	--	--	--	--	--	--	--	--	--	--	--	--	--	--	--	--
TRINITY_DN19466_c0_g2_i1	3482	3.91	12.2	8.19	0.4	0.8	1.15	-3.5246	3.919	3.49e-05	0.00478242	Down	gi|545374226|ref|XP_005651421.1|	hypothetical protein COCSUDRAFT_46268 [Coccomyxa subellipsoidea C-169]	41.4	1.7e-22	117.5	--	--	--	--	--	--	--	--	--	--	--	--	--	--
TRINITY_DN44149_c0_g1_i1	1936	5.91	2.6	15.51	0.64	0.18	0.39	-4.3803	2.87594	9.75e-06	0.0018315	Down	--	--	--	--	--	--	--	--	--	--	--	--	--	--	--	--	--	--	--
TRINITY_DN26934_c2_g3_i1	2605	7.28	7.37	9.04	0.52	0.6	0.58	-3.89077	3.36367	5.7e-07	0.000214221	Down	gi|255076169|ref|XP_002501759.1|	protein kinase FA2, flagellar associated [Micromonas commoda]	55.1	4e-77	298.5	--	--	--	--	--	gi|229462924|sp|P51957.2|NEK4_HUMAN	P51957.2	RecName: Full=Serine/threonine-protein kinase Nek4; AltName: Full=Never in mitosis A-related kinase 4; Short=NimA-related protein kinase 4; AltName: Full=Serine/threonine-protein kinase 2; AltName: Full=Serine/threonine-protein kinase NRK2	39.1	4.1e-51	204.5	GO:0004672	F	--
TRINITY_DN17257_c0_g1_i3	4532	8.41	12.89	2.29	0.19	0.04	0	-6.67921	4.14026	2.19e-07	9.91e-05	Down	--	--	--	--	--	--	--	--	--	--	--	--	--	--	--	--	--	--	--
TRINITY_DN22206_c0_g1_i2	3522	6.14	8.18	8.89	0.85	1.02	1.14	-3.05729	3.88686	4.41e-05	0.00561705	Down	gi|545354947|ref|XP_005643297.1|	Six-hairpin glycosidase [Coccomyxa subellipsoidea C-169]	52.1	5.5e-29	139	--	--	--	--	--	gi|62899993|sp|Q7V3Q3.1|DNAJ_PROMP	Q7V3Q3.1	RecName: Full=Chaperone protein DnaJ	47.5	1.2e-05	53.9	--	--	--
TRINITY_DN27042_c33_g1_i2	3430	1.85	8.52	12.7	0	0.13	0.23	-6.17861	3.73121	8.92e-07	0.000313004	Down	gi|583767736|emb|CDI27973.1|	photosystem II P680 chlorophyll A apoprotein (chloroplast) [Acetabularia acetabulum]	94	2.4e-37	166.8	--	--	--	--	--	gi|13878660|sp|Q9MUV7.1|PSBB_MESVI	Q9MUV7.1	RecName: Full=Photosystem II CP47 reaction center protein; AltName: Full=PSII 47 kDa protein; AltName: Full=Protein CP-47	89.3	2.6e-37	159.1	--	--	K02704
TRINITY_DN24744_c0_g3_i1	5705	5.83	8.72	8.46	0.63	0.29	0.53	-4.09512	4.53446	4.94e-07	0.000192352	Down	--	--	--	--	--	gnl|CDD|232525	KOG4597, KOG4597, KOG4597, Serine proteinase inhibitor (KU family) with thrombospondin repeats [Posttranslational modification, protein turnover, chaperones].	17.68	2e-06	50.8	--	--	--	--	--	--	--	--	--
TRINITY_DN25136_c0_g1_i2	3901	6.75	4.74	11.38	0.22	0.86	0.59	-3.88241	3.9423	7.14e-06	0.0014412	Down	gi|159471594|ref|XP_001693941.1|	peptidyl-prolyl cis-trans isomerase, cyclophilin-type [Chlamydomonas reinhardtii]	66.5	5.8e-64	255.4	--	--	--	--	--	gi|32130267|sp|Q9ASS6.1|PNSL5_ARATH	Q9ASS6.1	RecName: Full=Photosynthetic NDH subunit of lumenal location 5, chloroplastic; AltName: Full=Cyclophilin of 20 kDa 2; AltName: Full=Peptidyl-prolyl cis-trans isomerase CYP20-2; Short=PPIase CYP20-2; AltName: Full=Rotamase CYP20-2; AltName: Full=Thylakoid lumen PPIase of 20 kDa; Short=TLP20; Flags: Precursor	61.1	1.1e-55	220.3	GO:0009535	C	K12733
TRINITY_DN17157_c0_g1_i1	2362	4.87	10.67	7.16	0.89	0.07	0.33	-4.2133	3.15444	3.05e-05	0.0043447	Down	--	--	--	--	--	--	--	--	--	--	--	--	--	--	--	--	--	--	--
TRINITY_DN27054_c2_g2_i1	2500	3.88	7.53	11.22	0.97	1	0.57	-3.25093	3.30825	8.83e-05	0.0092224	Down	gi|723456884|ref|YP_009105755.1|	septum site-determining protein (chloroplast) [Neocystis brevis]	84.5	3e-106	395.2	--	--	--	--	--	gi|122195127|sp|Q20EV4.1|MIND_OLTVI	Q20EV4.1	RecName: Full=Putative septum site-determining protein MinD	80.8	5.8e-103	376.7	--	--	K02703
TRINITY_DN18239_c0_g1_i1	870	2.71	4.16	15.64	0.23	0.16	0.08	-5.59368	1.33249	1.16e-06	0.000366032	Down	--	--	--	--	--	--	--	--	--	--	--	--	--	--	--	--	--	--	--
TRINITY_DN18_c6_g1_i1	1470	2.12	10.65	9.44	0.15	0.16	0.08	-5.89467	2.30415	4.59e-08	2.65e-05	Down	--	--	--	--	--	--	--	--	--	--	--	--	--	--	--	--	--	--	--
TRINITY_DN26397_c1_g1_i3	4113	0	11.41	10.48	0	0	0	-12.3242	3.93918	1.03e-06	0.000340361	Down	--	--	--	--	--	--	--	--	--	--	--	--	--	--	--	--	--	--	--
TRINITY_DN27405_c0_g1_i12	774	1.51	10.24	10.04	0.53	0.32	0	-4.74714	1.0986	7.11e-05	0.00786817	Down	--	--	--	--	--	--	--	--	--	--	--	--	--	--	--	--	--	--	--
TRINITY_DN58665_c0_g1_i1	362	7.62	4.45	9.45	0	0	0	-6.97563	-1.10742	1.39e-05	0.0024368	Down	--	--	--	--	--	--	--	--	--	--	--	--	--	--	--	--	--	--	--
TRINITY_DN17893_c0_g1_i3	345	12.77	2.96	5.46	0	0	0	-6.68519	-1.33398	7.64e-05	0.0082898	Down	--	--	--	--	--	--	--	--	--	--	--	--	--	--	--	--	--	--	--
TRINITY_DN26720_c0_g1_i3	8140	4.97	7.95	8.18	0	0	0.07	-8.46638	4.86606	2.06e-10	2.95e-07	Down	gi|552834951|ref|XP_005848863.1|	hypothetical protein CHLNCDRAFT_57491 [Chlorella variabilis]	41.7	9.7e-37	166	--	--	--	--	--	--	--	--	--	--	--	--	--	--
TRINITY_DN26138_c0_g2_i1	1524	1.99	11.56	7.54	0	0.08	0	-8.01067	2.28065	2.11e-09	1.95e-06	Down	--	--	--	--	--	--	--	--	--	--	--	--	--	--	--	--	--	--	--
TRINITY_DN26540_c1_g5_i7	9509	5.04	6.56	8.93	0	0	0	-13.4388	5.04968	5.57e-20	2.67e-15	Down	gi|971508893|dbj|GAQ89316.1|	hypothetical protein KFL_005100060 [Klebsormidium flaccidum]	47.3	3.2e-92	350.5	gnl|CDD|228540	KOG0592, KOG0592, KOG0592, 3-phosphoinositide-dependent protein kinase (PDK1) [Signal transduction mechanisms].	46.644	5.63e-97	350	gi|75316154|sp|Q4V3C8.1|PDPK2_ARATH	Q4V3C8.1	RecName: Full=3-phosphoinositide-dependent protein kinase 2; Short=AtPDK2	40.1	4.2e-69	266.2	GO:0016301	F	K15264
TRINITY_DN26880_c8_g1_i4	3070	3.48	7.12	9.74	0.59	0.85	0.6	-3.42993	3.46872	2.87e-05	0.00417313	Down	gi|302831884|ref|XP_002947507.1|	hypothetical protein VOLCADRAFT_103453 [Volvox carteri f. nagariensis]	84.8	1e-119	440.3	--	--	--	--	--	gi|476007237|sp|A2XFC1.2|TOP6A_ORYSI	Q0DSV9.2	RecName: Full=Topoisomerase 6 subunit A3; Short=OsTOP6A3; AltName: Full=DNA topoisomerase 6 subunit A; Short=OsTOP6A; AltName: Full=Meiotic recombination protein SPO11-3; Short=OsSPO11-3; AltName: Full=OsSPO11C	80.8	6.2e-115	416.8	GO:0006265	P	--
TRINITY_DN72277_c0_g1_i1	800	6.05	5.6	8.32	0.7	0.37	0.54	-3.70716	1.04499	1.58e-05	0.00269118	Down	gi|302853314|ref|XP_002958173.1|	hypothetical protein VOLCADRAFT_77841 [Volvox carteri f. nagariensis]	92.3	2.8e-05	58.2	--	--	--	--	--	gi|75333617|sp|Q9CA67.1|CHLP_ARATH	Q9CA67.1	RecName: Full=Geranylgeranyl diphosphate reductase, chloroplastic; AltName: Full=Geranylgeranyl reductase; Flags: Precursor	86.2	9.4e-07	55.5	--	--	--
TRINITY_DN11271_c0_g1_i1	3470	4.72	2.28	12.1	0.52	0.32	0.45	-3.96969	3.50272	1.17e-05	0.00210662	Down	--	--	--	--	--	--	--	--	--	--	--	--	--	--	--	--	--	--	--
TRINITY_DN28226_c0_g1_i1	1190	17.25	0.37	1.1	0.05	0	0.05	-7.2201	1.4905	9.61e-06	0.00181409	Down	gi|1004134752|gb|KXZ42837.1|	hypothetical protein GPECTOR_115g331 [Gonium pectorale]	41.7	3.7e-22	114.8	--	--	--	--	--	--	--	--	--	--	--	--	--	--
TRINITY_DN25722_c1_g1_i7	18764	0.48	13.82	3.63	0.15	0.39	0.14	-4.86397	5.96393	3.29e-05	0.00459196	Down	gi|303284981|ref|XP_003061781.1|	flagellar inner arm intermediate chain [Micromonas pusilla CCMP1545]	35.9	1.9e-120	445.3	--	--	--	--	--	gi|75073758|sp|Q95JP0.1|WDR63_MACFA	Q95JP0.1	RecName: Full=WD repeat-containing protein 63	34.4	6.8e-55	219.9	--	--	--
TRINITY_DN27552_c9_g1_i3	6058	2.94	5.67	9.09	0	0	0.16	-6.96225	4.19152	1.9e-06	0.00052503	Down	gi|760449517|ref|XP_011401827.1|	hypothetical protein F751_6301 [Auxenochlorella protothecoides]	46.6	6.4e-110	408.7	--	--	--	--	--	--	--	--	--	--	--	--	--	--
TRINITY_DN26558_c0_g1_i4	1688	4	5.14	8.43	0.48	0.45	0.5	-3.71487	2.25333	5.13e-06	0.00113212	Down	gi|302837454|ref|XP_002950286.1|	hypothetical protein VOLCADRAFT_101916 [Volvox carteri f. nagariensis]	47.6	1.9e-96	362.1	gnl|CDD|229942	KOG2003, KOG2003, KOG2003, TPR repeat-containing protein [General function prediction only].	34.956	2.35e-95	310	gi|341940821|sp|Q61371.2|IFT88_MOUSE	Q61371.2	RecName: Full=Intraflagellar transport protein 88 homolog; AltName: Full=Recessive polycystic kidney disease protein Tg737; AltName: Full=Tetratricopeptide repeat protein 10; Short=TPR repeat protein 10; AltName: Full=TgN(Imorpk)737Rpw	38.9	1.3e-77	292	GO:0031514	C	--
TRINITY_DN64242_c0_g2_i1	375	5.12	5.63	6.69	0	0	0	-6.86099	-1.19962	1.82e-05	0.00297253	Down	--	--	--	--	--	--	--	--	--	--	--	--	--	--	--	--	--	--	--
TRINITY_DN71189_c0_g1_i1	1569	2.22	7.33	7.75	0.07	0.07	0.07	-6.3569	2.04735	3.87e-09	3.37e-06	Down	gi|159464797|ref|XP_001690628.1|	predicted protein, partial [Chlamydomonas reinhardtii]	50.7	4.6e-12	81.6	--	--	--	--	--	gi|341940861|sp|A6H8H5.2|KCNB2_MOUSE	A6H8H5.2	RecName: Full=Potassium voltage-gated channel subfamily B member 2; AltName: Full=Voltage-gated potassium channel subunit Kv2.2	45.5	1.8e-09	65.5	GO:0005216	F	--
TRINITY_DN27532_c13_g1_i18	5900	3.61	7.54	5.8	0	0	0	-12.4597	4.07421	4.16e-17	9.57e-13	Down	gi|552827596|ref|XP_005847263.1|	hypothetical protein CHLNCDRAFT_9858, partial [Chlorella variabilis]	67.2	1.2e-73	288.1	gnl|CDD|229323	KOG1381, KOG1381, KOG1381, Para-hydroxybenzoate-polyprenyl transferase [Coenzyme transport and metabolism].	63.158	1.39e-82	300	gi|90111986|sp|Q499N4.1|COQ2_RAT	Q499N4.1	RecName: Full=4-hydroxybenzoate polyprenyltransferase, mitochondrial; Short=4-HB polyprenyltransferase; AltName: Full=Para-hydroxybenzoate--polyprenyltransferase; Short=PHB:PPT; Short=PHB:polyprenyltransferase; Flags: Precursor	58.5	5.6e-64	248.4	GO:0016740	F	--
TRINITY_DN25858_c3_g1_i1	714	3.12	5.48	8.19	0.21	0.11	0	-5.65035	0.516273	1.11e-06	0.000356347	Down	--	--	--	--	--	--	--	--	--	--	--	--	--	--	--	--	--	--	--
TRINITY_DN27258_c2_g3_i3	3743	3.23	7.82	5.61	0.33	0.1	0.03	-5.27711	3.40046	7.36e-07	0.000269181	Down	gi|926770872|ref|XP_013893910.1|	hypothetical protein MNEG_13073 [Monoraphidium neglectum]	36.5	2.7e-26	130.2	--	--	--	--	--	gi|75105381|sp|Q5IH14.1|SPP1_TOBAC	Q5IH14.1	RecName: Full=Sucrose-phosphatase 1; Short=NtSPP1	48.4	3e-23	112.5	--	--	--
TRINITY_DN25531_c0_g1_i4	9230	3.91	6.75	5.9	0.2	0.78	0.35	-3.73654	4.80559	1.03e-05	0.0019082	Down	gi|552813123|ref|XP_005843873.1|	hypothetical protein CHLNCDRAFT_48335 [Chlorella variabilis]	69.2	6.1e-120	442.6	--	--	--	--	--	gi|14547964|sp|Q9FVC8.2|DAPA2_ARATH	Q9FVC8.2	RecName: Full=4-hydroxy-tetrahydrodipicolinate synthase 2, chloroplastic; Short=HTPA synthase 2; Flags: Precursor	58.3	9.9e-100	367.9	GO:0016829	F	K01714
TRINITY_DN21639_c2_g2_i1	3261	2.54	8.59	5.12	0.34	0.56	0.12	-4.07497	3.20748	1.55e-05	0.00265893	Down	gi|1004138291|gb|KXZ46307.1|	hypothetical protein GPECTOR_45g177 [Gonium pectorale]	61.4	1.8e-95	359.8	--	--	--	--	--	gi|85681879|sp|P51954.2|NEK1_MOUSE	P51954.2	RecName: Full=Serine/threonine-protein kinase Nek1; AltName: Full=Never in mitosis A-related kinase 1; Short=NimA-related protein kinase 1	41.1	4.2e-53	211.5	GO:0004674	F	--
TRINITY_DN26645_c0_g2_i1	2594	2.4	3.3	10.55	0.08	0.04	0.21	-5.76794	2.77586	7.27e-08	3.93e-05	Down	--	--	--	--	--	--	--	--	--	--	--	--	--	--	--	--	--	--	--
TRINITY_DN21174_c1_g1_i1	2730	4.65	2.14	9.01	0.53	0.4	0.36	-3.68854	2.86639	2.15e-05	0.00337119	Down	--	--	--	--	--	--	--	--	--	--	--	--	--	--	--	--	--	--	--
TRINITY_DN73465_c0_g1_i1	959	7.79	4.26	3.72	0.34	0	0.21	-4.84418	0.990737	3.26e-06	0.000798311	Down	--	--	--	--	--	--	--	--	--	--	--	--	--	--	--	--	--	--	--
TRINITY_DN4204_c0_g1_i1	706	2.08	1.75	11.8	0.11	0	0	-6.80477	0.368662	4.84e-06	0.00108195	Down	--	--	--	--	--	--	--	--	--	--	--	--	--	--	--	--	--	--	--
TRINITY_DN62788_c0_g1_i1	553	5.04	7.79	2.76	0.33	0.17	0.34	-4.2576	-0.13381	8.56e-05	0.00902326	Down	--	--	--	--	--	--	--	--	--	--	--	--	--	--	--	--	--	--	--
TRINITY_DN26670_c2_g1_i14	4100	0.66	8.57	6.33	0.1	0.21	0.12	-5.30571	3.47466	1.87e-06	0.000516619	Down	gi|612397540|ref|XP_007514290.1|	putative light-dependent protochlorophyllide oxido-reductase [Bathycoccus prasinos]	54.2	1.4e-31	147.9	gnl|CDD|229150	KOG1208, KOG1208, KOG1208, Dehydrogenases with different specificities (related to short-chain alcohol dehydrogenases) [Secondary metabolites biosynthesis, transport and catabolism].	30.345	2.59e-09	58.2	--	--	--	--	--	--	--	--	--
TRINITY_DN24012_c0_g2_i1	2951	1.92	7.85	5.66	0.35	0.07	0.11	-4.96702	2.94507	1.47e-06	0.000434687	Down	gi|545372676|ref|XP_005650784.1|	hypothetical protein COCSUDRAFT_83615 [Coccomyxa subellipsoidea C-169]	41.8	9.2e-46	194.5	--	--	--	--	--	--	--	--	--	--	--	--	--	--
TRINITY_DN9698_c8_g4_i1	1594	1.52	8.51	5.2	0.07	0.11	0.21	-5.4056	1.92373	2.96e-07	0.000126196	Down	--	--	--	--	--	--	--	--	--	--	--	--	--	--	--	--	--	--	--
TRINITY_DN28998_c0_g2_i1	1115	0.45	3.97	10.74	0.28	0	0	-5.76137	1.2745	9.85e-05	0.00995296	Down	--	--	--	--	--	--	--	--	--	--	--	--	--	--	--	--	--	--	--
TRINITY_DN32761_c0_g1_i1	830	4.1	4.28	6.4	0.33	0.09	0.08	-4.86994	0.657711	2.38e-06	0.000627049	Down	--	--	--	--	--	--	--	--	--	--	--	--	--	--	--	--	--	--	--
TRINITY_DN37952_c0_g1_i1	784	0.79	9.13	4.75	0	0	0.18	-6.27027	0.556836	1.48e-05	0.00256309	Down	--	--	--	--	--	--	--	--	--	--	--	--	--	--	--	--	--	--	--
TRINITY_DN67336_c0_g1_i1	774	1.8	6.74	6.06	0.27	0	0.19	-5.00897	0.53244	1.67e-05	0.00280417	Down	--	--	--	--	--	--	--	--	--	--	--	--	--	--	--	--	--	--	--
TRINITY_DN4180_c0_g2_i1	541	8.51	2.94	2.7	0.17	0.18	0	-5.12126	-0.418985	3.29e-05	0.00459196	Down	--	--	--	--	--	--	--	--	--	--	--	--	--	--	--	--	--	--	--
TRINITY_DN26806_c0_g2_i4	7585	1.48	9.8	2.69	0.21	0.1	0.04	-5.42887	4.23851	7.7e-07	0.000279634	Down	gi|302835101|ref|XP_002949112.1|	transmembrane copper transporter [Volvox carteri f. nagariensis]	39.6	1.5e-47	201.8	--	--	--	--	--	gi|263505419|sp|C0LGV1.1|RCH1_ARATH	C0LGV1.1	RecName: Full=LRR receptor-like serine/threonine-protein kinase RCH1; AltName: Full=Protein ROOT CLAVATA-HOMOLOG1 1; Flags: Precursor	25.4	2.7e-10	70.5	--	--	--
TRINITY_DN23754_c0_g1_i4	1587	2.01	7.37	4.45	0.32	0	0	-5.4596	1.77104	2.17e-05	0.00337621	Down	--	--	--	--	--	--	--	--	--	--	--	--	--	--	--	--	--	--	--
TRINITY_DN26831_c0_g2_i6	5455	0	8.08	5.73	0	0	0	-12.0936	3.7099	1.32e-06	0.00040057	Down	gi|552847222|ref|XP_005851810.1|	hypothetical protein CHLNCDRAFT_33556 [Chlorella variabilis]	58.8	7.6e-187	664.1	--	--	--	--	--	gi|76364171|sp|Q641Y8.1|DDX1_RAT	Q641Y8.1	RecName: Full=ATP-dependent RNA helicase DDX1; AltName: Full=DEAD box protein 1	43.8	7.3e-135	483.8	GO:0016787	F	--
TRINITY_DN347_c0_g1_i1	1849	4.35	4.53	4.88	0.5	0.52	0.21	-3.54324	2.05827	1.48e-05	0.00256828	Down	gi|725650725|ref|YP_009105211.1|	magnesium chelatase subunit of protochlorophyllide reductase (chloroplast) [Pabia signiensis]	80.1	2.3e-151	544.7	--	--	--	--	--	gi|3023488|sp|P56304.1|CHLI_CHLVU	P56304.1	RecName: Full=Magnesium-chelatase subunit ChlI; Short=Mg-chelatase subunit I-1; AltName: Full=Mg-protoporphyrin IX chelatase subunit ChlI	77.2	5.7e-148	525.8	--	--	K14228
TRINITY_DN19260_c1_g1_i1	1350	2.13	7.63	3.97	0.13	0.36	0.22	-4.39986	1.51577	4.21e-06	0.000975132	Down	--	--	--	--	--	--	--	--	--	--	--	--	--	--	--	--	--	--	--
TRINITY_DN26665_c2_g1_i4	6574	4.49	5.02	4.03	0.21	0.63	0.31	-3.63745	3.99755	7.14e-06	0.0014412	Down	gi|302758944|ref|XP_002962895.1|	hypothetical protein SELMODRAFT_404289 [Selaginella moellendorffii]	35	1.6e-26	131.7	gnl|CDD|229109	KOG1166, KOG1166, KOG1166, Mitotic checkpoint serine/threonine protein kinase [Cell cycle control, cell division, chromosome partitioning].	31.081	4.73e-25	112	gi|74850934|sp|Q54CV5.1|BUB1_DICDI	Q54CV5.1	RecName: Full=Probable inactive serine/threonine-protein kinase bub1	39.4	7.2e-28	128.6	--	--	--
TRINITY_DN26660_c0_g1_i3	1904	1.27	6.65	5.62	0	0	0	-10.3796	2.01781	1.07e-10	1.65e-07	Down	--	--	--	--	--	--	--	--	--	--	--	--	--	--	--	--	--	--	--
TRINITY_DN27589_c8_g2_i12	841	1.76	1.75	10	0.09	0.17	0.25	-4.81432	0.57605	5e-05	0.00617685	Down	--	--	--	--	--	--	--	--	--	--	--	--	--	--	--	--	--	--	--
TRINITY_DN26155_c1_g1_i3	4075	0.31	7.98	5.21	0.12	0	0	-6.8236	3.24351	2.13e-05	0.00334154	Down	gi|752606238|ref|WP_041275625.1|	SAM-dependent methyltransferase [Desulfotomaculum ruminis]	43.8	1.5e-22	117.9	--	--	--	--	--	--	--	--	--	--	--	--	--	--
TRINITY_DN27510_c1_g1_i1	12184	0.77	6.74	5.67	0	0.02	0.01	-8.77329	4.8263	1.98e-10	2.87e-07	Down	gi|552815584|ref|XP_005844483.1|	hypothetical protein CHLNCDRAFT_26777 [Chlorella variabilis]	55.7	2.8e-133	487.3	gnl|CDD|230968	KOG3030, KOG3030, KOG3030, Lipid phosphate phosphatase and related enzymes of the PAP2 family [Lipid transport and metabolism].	24.18	8.59e-25	112	gi|62901028|sp|Q84V18.1|STT7_CHLRE	Q84V18.1	RecName: Full=Serine/threonine-protein kinase stt7, chloroplastic; Flags: Precursor	50.4	7.1e-114	415.2	GO:0044424	C	--
TRINITY_DN20583_c0_g1_i2	3499	2.65	1.97	8.44	0.1	0.14	0.12	-5.30024	2.92979	6.22e-08	3.47e-05	Down	--	--	--	--	--	--	--	--	--	--	--	--	--	--	--	--	--	--	--
TRINITY_DN27545_c5_g1_i1	3098	1.95	6.33	4.76	0.54	0.45	0.46	-3.28915	2.86811	7.94e-05	0.00852826	Down	--	--	--	--	--	--	--	--	--	--	--	--	--	--	--	--	--	--	--
TRINITY_DN27168_c3_g1_i7	3038	3.31	4.84	4.8	0.63	0.08	0.06	-4.12375	2.74255	8.87e-05	0.00923411	Down	--	--	--	--	--	--	--	--	--	--	--	--	--	--	--	--	--	--	--
TRINITY_DN19707_c0_g1_i2	696	7.6	2.79	2.35	0	0	0	-8.26207	0.00495718	2.45e-07	0.000108752	Down	--	--	--	--	--	--	--	--	--	--	--	--	--	--	--	--	--	--	--
TRINITY_DN17257_c0_g1_i1	4255	2.67	5.11	4.94	0.47	0.33	0.32	-3.61439	3.27913	7.86e-06	0.0015395	Down	gi|545369189|ref|XP_005649350.1|	hypothetical protein COCSUDRAFT_46949 [Coccomyxa subellipsoidea C-169]	36.2	9.5e-36	161.8	--	--	--	--	--	--	--	--	--	--	--	GO:0005488	F	--
TRINITY_DN20344_c2_g3_i1	3070	0	9.38	3.22	0	0	0	-11.0835	2.70902	4.29e-06	0.000987841	Down	--	--	--	--	--	--	--	--	--	--	--	--	--	--	--	--	--	--	--
TRINITY_DN24111_c0_g1_i1	2581	8.18	1.46	2.88	0.04	0.04	0.13	-5.9261	2.29037	1.87e-08	1.22e-05	Down	--	--	--	--	--	--	--	--	--	--	--	--	--	--	--	--	--	--	--
TRINITY_DN27486_c3_g1_i3	5065	0	5.4	7.07	0	0	0	-11.8264	3.44465	1.58e-06	0.000459144	Down	gi|736332826|ref|WP_034359401.1|	hypothetical protein [Comamonas testosteroni]	23.2	0.0074	52.8	--	--	--	--	--	--	--	--	--	--	--	--	--	--
TRINITY_DN54713_c0_g1_i1	2423	4.15	1.29	6.95	0.17	0.09	0.26	-4.63545	2.27119	1.76e-06	0.000493525	Down	--	--	--	--	--	--	--	--	--	--	--	--	--	--	--	--	--	--	--
TRINITY_DN28103_c0_g2_i1	1662	2.55	1.71	8.03	0.3	0.03	0.24	-4.49596	1.67647	1.68e-05	0.0028114	Down	gi|71384428|gb|AAZ31184.1|	central apparatus associated protein C1a-18 [Chlamydomonas reinhardtii]	57	8.8e-46	193.7	gnl|CDD|228180	KOG0231, KOG0231, KOG0231, Junctional membrane complex protein Junctophilin and related MORN repeat proteins [General function prediction only].	34.091	5.25e-15	75.5	gi|21542278|sp|Q8VIG3.2|RSPH1_MOUSE	Q8VIG3.2	RecName: Full=Radial spoke head 1 homolog; AltName: Full=Male meiotic metaphase chromosome-associated acidic protein; AltName: Full=Meichroacidin; AltName: Full=Testis-specific gene A2 protein	39.4	6.7e-15	83.6	--	--	--
TRINITY_DN25703_c0_g3_i2	1372	11.19	0.4	0.66	0.04	0.09	0.09	-5.69252	1.17056	6.05e-05	0.00702285	Down	--	--	--	--	--	--	--	--	--	--	--	--	--	--	--	--	--	--	--
TRINITY_DN53245_c0_g1_i1	1418	5.43	1.27	5.33	0.08	0.04	0	-6.46901	1.28603	4.33e-08	2.53e-05	Down	gi|552809220|ref|XP_005852317.1|	hypothetical protein CHLNCDRAFT_142500 [Chlorella variabilis]	43.8	1.2e-14	90.1	gnl|CDD|232657	KOG4731, KOG4731, KOG4731, Protein predicted to be involved in spindle matrix formation, contains DM13, DoH, and DOMON domains [Cell cycle control, cell division, chromosome partitioning].	22.105	1.49e-09	57.4	--	--	--	--	--	--	--	--	--
TRINITY_DN27590_c6_g5_i10	427	1.38	4.84	5.49	0	0	0	-6.86086	-1.20195	6.71e-05	0.00755937	Down	--	--	--	--	--	--	--	--	--	--	--	--	--	--	--	--	--	--	--
TRINITY_DN21639_c2_g1_i1	3043	3.99	3.22	4.39	0.08	0.2	0.55	-3.95411	2.57572	8.06e-06	0.00157031	Down	gi|1004138291|gb|KXZ46307.1|	hypothetical protein GPECTOR_45g177 [Gonium pectorale]	62.2	2.2e-95	359.4	--	--	--	--	--	gi|85681879|sp|P51954.2|NEK1_MOUSE	P51954.2	RecName: Full=Serine/threonine-protein kinase Nek1; AltName: Full=Never in mitosis A-related kinase 1; Short=NimA-related protein kinase 1	41.1	3.9e-53	211.5	GO:0004674	F	--
TRINITY_DN24864_c0_g3_i2	2218	0	3.57	7.77	0	0	0	-10.3885	2.02611	6.58e-06	0.00137759	Down	gi|553087649|gb|ESA39157.1|	reverse transcriptase, partial [Leptolyngbya sp. Heron Island J]	37.3	3.2e-83	318.5	--	--	--	--	--	gi|122217863|sp|Q3ZJ40.1|RR9_PSEAK	Q3ZJ40.1	RecName: Full=30S ribosomal protein S9, chloroplastic	53.6	5.2e-23	110.9	--	--	--
TRINITY_DN71040_c0_g1_i1	1623	2.16	1.54	7.62	0.14	0.11	0.1	-5.07002	1.50572	1.38e-06	0.000416608	Down	--	--	--	--	--	--	--	--	--	--	--	--	--	--	--	--	--	--	--
TRINITY_DN4277_c0_g1_i1	842	3.77	2.44	5.1	0	0.17	0.45	-4.33718	0.323837	3.17e-05	0.00444927	Down	--	--	--	--	--	--	--	--	--	--	--	--	--	--	--	--	--	--	--
TRINITY_DN45452_c0_g1_i1	3457	4.46	0.94	5.75	0.22	0.2	0.15	-4.34384	2.67632	3.86e-06	0.000908003	Down	gi|1004147943|gb|KXZ55916.1|	hypothetical protein GPECTOR_2g1467 [Gonium pectorale]	59.2	2.4e-194	688.3	--	--	--	--	--	gi|118968|sp|P27766.1|DYI3_CHLRE	P27766.1	RecName: Full=Dynein, 70 kDa intermediate chain, flagellar outer arm; AltName: Full=IC69; AltName: Full=IC70	59.7	2.1e-196	687.6	GO:0031514	C	K11143
TRINITY_DN71743_c0_g2_i1	2275	2.56	1.77	6.69	0.09	0.05	0.05	-5.89679	1.99728	2.21e-08	1.37e-05	Down	gi|1026951627|ref|XP_016611513.1|	hypothetical protein SPPG_00957 [Spizellomyces punctatus DAOM BR117]	29.4	2.2e-10	76.6	--	--	--	--	--	gi|73621124|sp|Q8R426.2|KCIP1_RAT	Q8R426.2	RecName: Full=Kv channel-interacting protein 1; Short=KChIP1; AltName: Full=A-type potassium channel modulatory protein 1; AltName: Full=Potassium channel-interacting protein 1	28.5	2.9e-08	62	GO:0016772	F	--
TRINITY_DN27543_c5_g1_i7	12072	1	4.57	5.28	0.24	0.26	0.09	-4.29892	4.59055	8.06e-06	0.00157031	Down	gi|648488343|ref|WP_026180094.1|	alkaline phosphatase [Hahella ganghwensis]	38.7	2.3e-66	265	gnl|CDD|232337	KOG4408, KOG4408, KOG4408, Putative Mg2+ and Co2+ transporter CorD [Inorganic ion transport and metabolism].	33.333	4.33e-22	99.8	gi|308197125|sp|Q8KRU5.2|PLD_STRCW	Q8KRU5.2	RecName: Full=Phospholipase D; Short=PLD; Contains: RecName: Full=Phospholipase D catalytic chain; Contains: RecName: Full=Phospholipase D regulatory chain; Flags: Precursor	37.3	3.9e-48	196.8	--	--	--
TRINITY_DN27095_c1_g3_i6	10062	1.91	2.57	6.35	0.24	0.23	0.04	-4.49666	4.28641	6.65e-06	0.00138374	Down	gi|926794755|ref|XP_013905851.1|	hypothetical protein MNEG_1119 [Monoraphidium neglectum]	57.6	7e-29	140.2	--	--	--	--	--	gi|635552620|sp|Q8W1Y3.2|KP1_ARATH	Q8W1Y3.2	RecName: Full=Kinesin KP1; AltName: Full=Kinesin-like protein 1; Short=AtKP1	50.8	3.7e-23	113.6	--	--	K10406
TRINITY_DN25721_c0_g1_i6	2712	0.61	5.33	4.8	0	0	0	-10.6331	2.26616	3.87e-10	4.94e-07	Down	gi|971515283|dbj|GAQ82925.1|	hypothetical protein KFL_001290160 [Klebsormidium flaccidum]	31.8	4.2e-13	85.9	--	--	--	--	--	--	--	--	--	--	--	--	--	--
TRINITY_DN19391_c0_g2_i1	1031	1.7	5.71	3.24	0.18	0.26	0.19	-4.18523	0.689659	2.96e-05	0.00427733	Down	--	--	--	--	--	--	--	--	--	--	--	--	--	--	--	--	--	--	--
TRINITY_DN27905_c0_g1_i1	5133	3.15	1.03	6.45	0.15	0.07	0.23	-4.64321	3.22009	2.12e-06	0.000568768	Down	--	--	--	--	--	--	--	--	--	--	--	--	--	--	--	--	--	--	--
TRINITY_DN37037_c0_g1_i1	1143	0.38	1.66	8.46	0	0	0	-9.10183	0.783652	1.52e-06	0.000444066	Down	--	--	--	--	--	--	--	--	--	--	--	--	--	--	--	--	--	--	--
TRINITY_DN19983_c0_g2_i2	1107	4.91	1.15	4.29	0.28	0.06	0.11	-4.49524	0.684382	2.38e-05	0.00363268	Down	--	--	--	--	--	--	--	--	--	--	--	--	--	--	--	--	--	--	--
TRINITY_DN26693_c1_g1_i17	5367	2.67	0.12	7.52	0	0	0	-11.5698	3.19091	6.86e-09	5.57e-06	Down	--	--	--	--	--	--	--	--	--	--	--	--	--	--	--	--	--	--	--
TRINITY_DN27236_c0_g1_i2	2573	1.45	5.9	2.95	0.29	0.36	0.14	-3.78437	2.20608	3.96e-05	0.0052028	Down	gi|159480878|ref|XP_001698509.1|	flagellar associated protein [Chlamydomonas reinhardtii]	61	4e-05	59.3	--	--	--	--	--	--	--	--	--	--	--	--	--	--
TRINITY_DN35441_c0_g5_i1	1923	6.65	2.15	1.48	0	0	0.11	-6.43334	1.54292	7.23e-08	3.93e-05	Down	gi|1026764491|gb|OAE25295.1|	hypothetical protein AXG93_4620s1090 [Marchantia polymorpha subsp. polymorpha]	26.6	3.4e-09	72.4	--	--	--	--	--	--	--	--	--	--	--	--	--	--
TRINITY_DN26806_c0_g3_i2	1934	2.43	4.51	3.17	0.51	0.12	0.36	-3.41056	1.72934	8.81e-05	0.00920345	Down	gi|303287016|ref|XP_003062797.1|	predicted protein [Micromonas pusilla CCMP1545]	29.2	1.1e-12	84	--	--	--	--	--	--	--	--	--	--	--	--	--	--
TRINITY_DN20643_c1_g1_i3	3698	0	6.9	3.21	0	0	0	-11.053	2.67902	3.7e-06	0.000882142	Down	gi|545360810|ref|XP_005645753.1|	hypothetical protein COCSUDRAFT_17991 [Coccomyxa subellipsoidea C-169]	32.4	2.8e-36	163.3	--	--	--	--	--	--	--	--	--	--	--	--	--	--
TRINITY_DN18973_c0_g1_i1	2717	1.71	3.66	4.4	0	0.29	0.12	-4.68386	2.16044	2.25e-05	0.00347865	Down	gi|1004138802|gb|KXZ46813.1|	hypothetical protein GPECTOR_40g547 [Gonium pectorale]	30.7	1.1e-29	141	--	--	--	--	--	--	--	--	--	--	--	--	--	--
TRINITY_DN26622_c0_g1_i4	2900	0.02	6.02	3.64	0	0	0	-10.6041	2.23716	1.02e-06	0.000340361	Down	gi|147775395|emb|CAN78196.1|	hypothetical protein VITISV_008800 [Vitis vinifera]	37.6	7.2e-11	78.6	gnl|CDD|230981	KOG3043, KOG3043, KOG3043, Predicted hydrolase related to dienelactone hydrolase [General function prediction only].	30.081	7.89e-15	76.6	gi|341940639|sp|Q60952.4|CP250_MOUSE	Q60952.4	RecName: Full=Centrosome-associated protein CEP250; AltName: Full=250 kDa centrosomal protein; Short=Cep250; AltName: Full=Centrosomal Nek2-associated protein 1; Short=C-Nap1; AltName: Full=Centrosomal protein 2; AltName: Full=Intranuclear matrix protein	25.8	0.0046	45.1	--	--	--
TRINITY_DN25805_c0_g1_i1	12280	5.33	2.63	1.69	0.13	0	0	-6.13727	4.29615	7.05e-05	0.00783556	Down	gi|545366641|ref|XP_005648207.1|	photosystem Ii D1 C-terminal processing protease [Coccomyxa subellipsoidea C-169]	56.7	1.2e-118	438.7	gnl|CDD|232134	KOG4205, KOG4205, KOG4205, RNA-binding protein musashi/mRNA cleavage and polyadenylation factor I complex, subunit HRP1 [RNA processing and modification].	49.18	5.87e-53	206	gi|75276793|sp|O04073.1|CTPA_ACUOB	O04073.1	RecName: Full=C-terminal processing peptidase, chloroplastic; AltName: Full=D1 C-terminal processing protease; AltName: Full=Photosystem II D1 protein processing peptidase; Flags: Precursor	54.2	3.2e-114	416.4	GO:0009536	C	--
TRINITY_DN27168_c4_g1_i10	3089	1.65	3.97	3.86	0.01	0	0.04	-7.5287	2.27105	8.31e-11	1.33e-07	Down	gi|552824427|ref|XP_005846589.1|	hypothetical protein CHLNCDRAFT_135161 [Chlorella variabilis]	48.9	6.7e-15	92	--	--	--	--	--	--	--	--	--	--	--	--	--	--
TRINITY_DN26540_c1_g5_i3	9936	0.71	4.44	3.93	0	0	0	-12.3678	3.9827	1.03e-13	4.17e-10	Down	gi|971508893|dbj|GAQ89316.1|	hypothetical protein KFL_005100060 [Klebsormidium flaccidum]	47.3	3.4e-92	350.5	gnl|CDD|228540	KOG0592, KOG0592, KOG0592, 3-phosphoinositide-dependent protein kinase (PDK1) [Signal transduction mechanisms].	46.644	6.45e-97	350	gi|75316154|sp|Q4V3C8.1|PDPK2_ARATH	Q4V3C8.1	RecName: Full=3-phosphoinositide-dependent protein kinase 2; Short=AtPDK2	40.1	4.4e-69	266.2	GO:0016301	F	K15264
geneID	length	C1-RNA.FPKM	C2-RNA.FPKM	C3-RNA.FPKM	A1-RNA.FPKM	A2-RNA.FPKM	A3-RNA.FPKM	logFC	logCPM	pval	FDR	Regulation	NR_protein_ID	NR_Description	NR_Identity	NR_Evalue	NR_Score	COG_ID	COG_Description	COG_Identity	COG_Evalue	COG_Score	Uniprot_ID	Uniprot_acc	Uniprot_Description	Uniprot_Identity	Uniprot_Evalue	Uniprot_Score	GO_ID	GO_type	KO_ID	KO_name	KO_Definition	KO_EC	KO_NumberOfPathway	Pathway_ID;Pathway_Des
TRINITY_DN20952_c0_g1_i1	210	0	33.31	148.07	8630.85	17430.4	11722.3	7.50426	6.01496	3.24e-08	5.1e-05	Ups	--	--	--	--	--	--	--	--	--	--	--	--	--	--	--	--	--	--	--	--	--	--	--	--
TRINITY_DN27415_c298_g1_i3	540	72.38	20.07	71.99	5704.49	8386.4	7470.26	6.99607	9.91825	2.78e-13	2.42e-09	Ups	--	--	--	--	--	--	--	--	--	--	--	--	--	--	--	--	--	--	--	--	--	--	--	--
TRINITY_DN43941_c7_g2_i1	288	0	0	36.72	1528.5	4092.73	8665.59	8.56055	6.68874	1.12e-06	0.000933936	Ups	--	--	--	--	--	--	--	--	--	--	--	--	--	--	--	--	--	--	--	--	--	--	--	--
TRINITY_DN61494_c0_g1_i1	857	471.82	109.83	103.86	5761.11	3327.16	4895.63	4.2716	10.4019	8.83e-07	0.00080578	Ups	--	--	--	--	--	--	--	--	--	--	--	--	--	--	--	--	--	--	--	--	--	--	--	--
TRINITY_DN71068_c1_g1_i1	1355	100.81	37.8	59.84	669.52	686.78	737.71	3.34335	8.66103	1.23e-05	0.0052414	Ups	gi|582956754|gb|EWC44979.1|	hypothetical protein DRE_01038 [Drechslerella stenobrocha 248]	62.9	0.0075	50.8	--	--	--	--	--	--	--	--	--	--	--	--	--	--	--	--	--	--	--
TRINITY_DN35488_c2_g1_i1	954	48.29	28.16	81.57	435.83	658.02	597.11	3.3634	7.71397	2.79e-05	0.00976489	Ups	--	--	--	--	--	--	--	--	--	--	--	--	--	--	--	--	--	--	--	--	--	--	--	--
TRINITY_DN23261_c4_g1_i1	1179	19.62	11.37	8.59	514.99	436.3	302.44	4.90446	7.569	4.29e-09	9.78e-06	Ups	--	--	--	--	--	--	--	--	--	--	--	--	--	--	--	--	--	--	--	--	--	--	--	--
TRINITY_DN23601_c0_g2_i1	839	12.34	10.73	6.79	434.9	333.39	363.49	5.12192	6.72312	8.52e-10	2.33e-06	Ups	--	--	--	--	--	--	--	--	--	--	--	--	--	--	--	--	--	--	--	--	--	--	--	--
TRINITY_DN71003_c0_g2_i1	1381	4.02	7.46	3.56	199.18	715.46	46.79	6.0184	7.60492	2.51e-07	0.000300379	Ups	--	--	--	--	--	--	--	--	--	--	--	--	--	--	--	--	--	--	--	--	--	--	--	--
TRINITY_DN24507_c0_g1_i2	2478	30.83	3.56	9.21	219.86	353.16	325.56	4.38646	8.43088	3.16e-06	0.00199127	Ups	--	--	--	--	--	--	--	--	--	--	--	--	--	--	--	--	--	--	--	--	--	--	--	--
TRINITY_DN19983_c0_g2_i2	1107	4.91	1.15	4.29	609.51	22.47	19.93	5.7094	6.28378	1.96e-05	0.00769181	Ups	--	--	--	--	--	--	--	--	--	--	--	--	--	--	--	--	--	--	--	--	--	--	--	--
TRINITY_DN35348_c8_g1_i1	1877	1872.04	1562.64	1610.27	173.32	193.73	207.81	-3.21472	10.596	1.08e-05	0.00475838	Down	gi|1004142497|gb|KXZ50484.1|	hypothetical protein GPECTOR_16g659 [Gonium pectorale]	56	1.7e-90	342.4	--	--	--	--	--	--	--	--	--	--	--	--	--	--	--	--	--	--	--
TRINITY_DN35444_c1_g3_i1	727	14.33	9.4	10.4	176.19	266.87	127.06	4.01972	5.53401	2.11e-06	0.00153235	Ups	--	--	--	--	--	--	--	--	--	--	--	--	--	--	--	--	--	--	--	--	--	--	--	--
TRINITY_DN20684_c0_g3_i1	1868	0	0.03	0.03	226.69	162.89	166.43	12.8055	7.14771	4.45e-24	4.26e-19	Ups	gi|491148733|ref|WP_005007129.1|	Cyanate hydratase [Nitrospina gracilis 3/211]	63.5	1.3e-45	193.4	--	--	--	--	--	gi|20137681|sp|O22683.1|CYNS_ARATH	O22683.1	RecName: Full=Cyanate hydratase; Short=Cyanase; AltName: Full=Cyanate hydrolase; AltName: Full=Cyanate lyase	57.2	5.7e-47	190.3	GO:0016829	F	--	--	--	--	--	--
TRINITY_DN61301_c3_g1_i1	1195	3311.66	1593.2	1366.46	157.11	154.31	165.62	-3.78134	10.0401	1.09e-06	0.000927186	Down	gi|145079474|tpg|DAA05916.1|	TPA_inf: chloroplast photosystem II 22 kDa PsbS protein precursor psbS [Acetabularia acetabulum]	64	2.7e-73	284.6	--	--	--	--	--	gi|18202913|sp|Q9FPP4.1|PSBS_SOLSG	Q9FPP4.1	RecName: Full=Photosystem II 22 kDa protein, chloroplastic; AltName: Full=CP22; Flags: Precursor [Solanum sogarandinum]	44.4	2.7e-42	174.1	--	--	--	--	--	--	--	--
TRINITY_DN25914_c1_g31_i2	3516	11.92	5.19	9.53	102.35	129.54	142.1	3.76197	7.73891	1.69e-06	0.00130296	Ups	gi|571450210|ref|XP_003523864.2|	PREDICTED: vacuolar protein sorting-associated protein 9A-like [Glycine max]	26.9	1.3e-19	107.8	--	--	--	--	--	--	--	--	--	--	--	--	--	--	--	--	--	--	--
TRINITY_DN53536_c0_g1_i1	2018	15.28	2.34	2.51	139.84	98.99	133.9	4.1744	6.77434	8.89e-06	0.00419775	Ups	gi|159468319|ref|XP_001692330.1|	predicted protein [Chlamydomonas reinhardtii]	38.1	6.1e-65	257.7	--	--	--	--	--	gi|115502173|sp|Q4PNY1.2|EXP11_ORYSJ	Q4PNY1.2	RecName: Full=Expansin-A11; AltName: Full=Alpha-expansin-11; AltName: Full=OsEXP11; AltName: Full=OsEXPA11; AltName: Full=OsaEXPa1.25; Flags: Precursor	31.2	3.8e-12	74.7	--	--	--	--	--	--	--	--
TRINITY_DN16733_c0_g2_i1	1026	6.31	4.84	7.31	115.65	112.03	102.82	4.06733	5.42449	5.58e-07	0.000594261	Ups	--	--	--	--	--	--	--	--	--	--	--	--	--	--	--	--	--	--	--	--	--	--	--	--
TRINITY_DN53251_c0_g1_i1	1507	8.82	1.39	4.32	81.78	129.66	115.9	4.49724	6.13429	1.29e-06	0.00105003	Ups	--	--	--	--	--	--	--	--	--	--	--	--	--	--	--	--	--	--	--	--	--	--	--	--
TRINITY_DN35343_c8_g1_i1	1386	0.9	0.13	0.91	80.13	22.55	181.81	7.0548	5.6226	1.89e-09	4.64e-06	Ups	gi|917083172|ref|WP_051689884.1|	hypothetical protein [Pelobacter seleniigenes]	51.5	2.9e-90	341.3	--	--	--	--	--	--	--	--	--	--	--	--	--	--	--	--	--	--	--
TRINITY_DN27700_c0_g1_i1	3246	0.36	0.07	0.1	79.99	86.22	111.65	9.0193	7.07182	1.58e-16	3.78e-12	Ups	gi|545357032|ref|XP_005644191.1|	hypothetical protein COCSUDRAFT_44499 [Coccomyxa subellipsoidea C-169]	53.8	1.9e-145	525.8	--	--	--	--	--	gi|1168424|sp|Q07838.2|AMDA_MYCSM	Q07838.2	RecName: Full=Acetamidase	26.3	1.4e-08	63.5	--	--	--	--	--	--	--	--
TRINITY_DN23745_c1_g1_i3	5191	1.7	0.09	2.01	98.01	70.63	106.78	6.10497	7.7753	3.8e-08	5.77e-05	Ups	gi|717006952|gb|AIW68555.1|	neurofilament triplet H1-like protein [Common midwife toad ranavirus]	48.2	7.1e-09	72.8	--	--	--	--	--	gi|94730399|sp|P19246.3|NFH_MOUSE	P19246.3	RecName: Full=Neurofilament heavy polypeptide; Short=NF-H; AltName: Full=200 kDa neurofilament protein; AltName: Full=Neurofilament triplet H protein	37.5	7.2e-07	58.5	--	--	--	--	--	--	--	--
TRINITY_DN28720_c0_g1_i1	1170	3.94	3.76	1.93	88.04	76.23	84.26	4.57864	5.23017	7.95e-08	0.000108786	Ups	gi|545360452|ref|XP_005645600.1|	hypothetical protein COCSUDRAFT_30235 [Coccomyxa subellipsoidea C-169]	50.6	3.9e-16	94.7	--	--	--	--	--	--	--	--	--	--	--	--	--	--	--	--	--	--	--
TRINITY_DN723_c5_g1_i1	1444	436.86	1727.12	1256.5	83.16	72	78.51	-4.02873	9.57795	1.94e-06	0.00141844	Down	--	--	--	--	--	--	--	--	--	--	--	--	--	--	--	--	--	--	--	--	--	--	--	--
TRINITY_DN27623_c16_g1_i1	1797	1096.35	1134.95	723.96	32.07	79.1	112.01	-3.78669	9.71227	5.46e-06	0.00285991	Down	gi|145351096|ref|XP_001419922.1|	MFS family transporter: nitrate [Ostreococcus lucimarinus CCE9901]	58.3	2.4e-105	391.7	--	--	--	--	--	gi|75264143|sp|Q9LPV5.1|NRT25_ARATH	Q9LPV5.1	RecName: Full=High affinity nitrate transporter 2.5; Short=AtNRT2:5	52.8	4.3e-92	340.1	--	--	--	--	--	--	--	--
TRINITY_DN61436_c0_g1_i1	454	1.02	1.24	3.98	62.59	67.03	87.08	4.97895	2.75516	4.01e-07	0.000457032	Ups	--	--	--	--	--	--	--	--	--	--	--	--	--	--	--	--	--	--	--	--	--	--	--	--
TRINITY_DN62348_c0_g1_i1	980	5.06	0.95	1.57	66.83	52.63	82.02	4.67243	4.57099	7.06e-07	0.000692236	Ups	--	--	--	--	--	--	--	--	--	--	--	--	--	--	--	--	--	--	--	--	--	--	--	--
TRINITY_DN22244_c1_g3_i1	3351	5.51	2.52	5.55	113.01	32.99	54.13	3.72221	6.66084	6.61e-06	0.00331714	Ups	--	--	--	--	--	--	--	--	--	--	--	--	--	--	--	--	--	--	--	--	--	--	--	--
TRINITY_DN26279_c2_g4_i1	5256	5.54	0.96	0.98	87.91	41.64	64.83	4.63193	7.29949	8.92e-07	0.000806304	Ups	gi|908469326|ref|XP_013087999.1|	PREDICTED: circumsporozoite protein-like [Biomphalaria glabrata]	20.2	0.0035	53.9	--	--	--	--	--	--	--	--	--	--	--	--	--	--	--	--	--	--	--
TRINITY_DN19769_c0_g1_i2	2346	2.24	0.03	2.4	53.27	69.06	67.69	5.32032	6.05577	1.44e-05	0.00603897	Ups	gi|937902065|dbj|BAS77119.1|	Os02g0161900, partial [Oryza sativa Japonica Group]	76.4	1.7e-18	103.6	--	--	--	--	--	gi|302596001|sp|Q58G87.2|UBQ3_ORYSJ	Q58G87.2	RecName: Full=Polyubiquitin 3; Contains: RecName: Full=Ubiquitin-related; Contains: RecName: Full=Ubiquitin; Flags: Precursor	98	1.1e-18	96.7	--	--	K08770	UBC	ubiquitin C	--	1	ko03320 PPAR signaling pathway;
TRINITY_DN25138_c5_g4_i1	2785	1.35	0.88	3.54	67.96	82.61	32.16	4.92634	6.30135	2.48e-07	0.000300379	Ups	gi|570318406|gb|ETO66354.1|	hypothetical protein F444_16481 [Phytophthora parasitica P1976]	37.1	9.6e-53	217.6	--	--	--	--	--	--	--	--	--	--	--	--	--	--	--	--	--	--	--
TRINITY_DN22165_c0_g1_i1	1885	0.86	0.37	3.14	71.43	56.27	53.75	5.27228	5.59405	2.43e-07	0.000298014	Ups	--	--	--	--	--	--	--	--	--	--	--	--	--	--	--	--	--	--	--	--	--	--	--	--
TRINITY_DN44439_c0_g1_i1	1821	1.67	2.13	1.83	50.9	60.89	60.77	4.84096	5.50478	1.33e-08	2.51e-05	Ups	--	--	--	--	--	--	--	--	--	--	--	--	--	--	--	--	--	--	--	--	--	--	--	--
TRINITY_DN61252_c7_g1_i1	4375	465.77	531.41	520.87	49.78	60.57	56.33	-3.26985	10.2226	1.01e-05	0.00456343	Down	gi|926779710|ref|XP_013898329.1|	hypothetical protein MNEG_8654 [Monoraphidium neglectum]	67.9	7.8e-17	99	--	--	--	--	--	gi|134035067|sp|Q01955.3|CO4A3_HUMAN	Q01955.3	RecName: Full=Collagen alpha-3(IV) chain; AltName: Full=Goodpasture antigen; Contains: RecName: Full=Tumstatin; Flags: Precursor	46.2	0.0024	46.6	--	--	--	--	--	--	--	--
TRINITY_DN63259_c0_g1_i1	611	4.2	0.42	0.71	37.39	46.07	79.33	4.89419	3.2264	5.22e-06	0.00278086	Ups	--	--	--	--	--	--	--	--	--	--	--	--	--	--	--	--	--	--	--	--	--	--	--	--
TRINITY_DN35960_c0_g1_i1	1074	6.08	1.98	0.66	51.67	34.36	70.8	4.08927	4.40353	2.83e-05	0.00984425	Ups	--	--	--	--	--	--	--	--	--	--	--	--	--	--	--	--	--	--	--	--	--	--	--	--
TRINITY_DN23745_c1_g1_i1	3906	1.03	1.77	0.74	40.3	66.51	42.49	5.33105	6.54318	4.42e-09	9.86e-06	Ups	gi|717006952|gb|AIW68555.1|	neurofilament triplet H1-like protein [Common midwife toad ranavirus]	48.2	5.3e-09	72.8	--	--	--	--	--	gi|94730399|sp|P19246.3|NFH_MOUSE	P19246.3	RecName: Full=Neurofilament heavy polypeptide; Short=NF-H; AltName: Full=200 kDa neurofilament protein; AltName: Full=Neurofilament triplet H protein	37.5	5.4e-07	58.5	--	--	--	--	--	--	--	--
TRINITY_DN44106_c0_g1_i1	1944	1.75	0.32	1.49	40.33	50.68	55.3	5.31985	5.36426	3.02e-08	4.82e-05	Ups	--	--	--	--	--	--	--	--	--	--	--	--	--	--	--	--	--	--	--	--	--	--	--	--
TRINITY_DN489_c0_g1_i2	652	3.28	0.79	2.31	30.8	46.67	49.45	4.29307	3.08443	3.94e-06	0.00231688	Ups	--	--	--	--	--	--	--	--	--	--	--	--	--	--	--	--	--	--	--	--	--	--	--	--
TRINITY_DN29899_c0_g1_i1	1325	2.55	0.09	1.55	36.34	45.37	44.28	4.89401	4.49866	7.22e-06	0.0035835	Ups	--	--	--	--	--	--	--	--	--	--	--	--	--	--	--	--	--	--	--	--	--	--	--	--
TRINITY_DN26345_c1_g4_i1	423	0.61	2.05	2.85	30.04	42.68	51.89	4.3367	1.77016	1.01e-05	0.00456343	Ups	--	--	--	--	--	--	--	--	--	--	--	--	--	--	--	--	--	--	--	--	--	--	--	--
TRINITY_DN25513_c0_g1_i3	2832	2.57	0.64	3.39	32.36	43.08	36.29	4.0384	5.64919	7.6e-06	0.00373524	Ups	--	--	--	--	--	--	--	--	--	--	--	--	--	--	--	--	--	--	--	--	--	--	--	--
TRINITY_DN27282_c0_g1_i14	3285	3.95	2.77	2.7	41.29	36.77	26.08	3.38722	5.80265	1.66e-05	0.00679773	Ups	gi|552820631|ref|XP_005845646.1|	hypothetical protein CHLNCDRAFT_136673 [Chlorella variabilis]	48.6	7.3e-52	214.9	--	--	--	--	--	gi|97052021|sp|Q2MHE4.1|HT1_ARATH	Q2MHE4.1	RecName: Full=Serine/threonine-protein kinase HT1; AltName: Full=High leaf temperature protein 1	26.8	3.1e-24	115.5	--	--	--	--	--	--	--	--
TRINITY_DN25576_c0_g1_i3	3743	3.56	0.52	1.09	26.06	29.23	39.47	4.17939	5.82009	6.77e-06	0.00337758	Ups	gi|760447919|ref|XP_011401028.1|	Mannan endo-1,4-beta-mannosidase 1 [Auxenochlorella protothecoides]	32.1	2.1e-55	226.9	--	--	--	--	--	gi|125951602|sp|Q5W6G0.2|MAN5_ORYSJ	Q5W6G0.2	RecName: Full=Putative mannan endo-1,4-beta-mannosidase 5; AltName: Full=Beta-mannanase 5; AltName: Full=Endo-beta-1,4-mannanase 5; AltName: Full=OsMAN5; Flags: Precursor	32.2	7.7e-43	177.6	--	--	--	--	--	--	--	--
TRINITY_DN17283_c0_g1_i1	1911	1.87	0.62	0.15	39.31	30.35	23.13	5.0804	4.65787	1.06e-06	0.000911082	Ups	--	--	--	--	--	--	--	--	--	--	--	--	--	--	--	--	--	--	--	--	--	--	--	--
TRINITY_DN25413_c1_g1_i4	1455	0.74	0.71	1.18	24.96	29.73	35.96	5.02374	4.18066	2.34e-08	3.94e-05	Ups	gi|919150474|ref|WP_052706106.1|	hypothetical protein, partial [Streptomyces sp. NRRL B-1568]	46.3	0.0016	53.1	--	--	--	--	--	--	--	--	--	--	--	--	--	--	--	--	--	--	--
TRINITY_DN45131_c0_g1_i1	1604	1.04	0.44	1.73	16.04	36.63	34.63	4.73123	4.34951	9.29e-07	0.000824274	Ups	--	--	--	--	--	--	--	--	--	--	--	--	--	--	--	--	--	--	--	--	--	--	--	--
TRINITY_DN61310_c0_g1_i1	2058	0.78	0.82	1.26	21.83	26.48	37.69	4.81085	4.70048	5.2e-08	7.44e-05	Ups	--	--	--	--	--	--	--	--	--	--	--	--	--	--	--	--	--	--	--	--	--	--	--	--
TRINITY_DN21085_c0_g2_i1	1669	2.07	1.21	1.77	25.36	27.41	31.31	3.97663	4.35208	1.75e-06	0.00133201	Ups	--	--	--	--	--	--	--	--	--	--	--	--	--	--	--	--	--	--	--	--	--	--	--	--
TRINITY_DN23261_c5_g1_i1	412	1.31	0.94	0	34.45	22.38	26.04	4.94257	1.01542	3.3e-06	0.00205396	Ups	--	--	--	--	--	--	--	--	--	--	--	--	--	--	--	--	--	--	--	--	--	--	--	--
TRINITY_DN26345_c1_g2_i1	697	1.37	0	0.34	22.99	28.66	27.06	5.50594	2.51497	1.42e-06	0.00113251	Ups	--	--	--	--	--	--	--	--	--	--	--	--	--	--	--	--	--	--	--	--	--	--	--	--
TRINITY_DN201_c0_g2_i1	4410	1.85	0.44	1.77	19.9	30.42	28.29	4.251	5.82851	2.16e-06	0.00155349	Ups	--	--	--	--	--	--	--	--	--	--	--	--	--	--	--	--	--	--	--	--	--	--	--	--
TRINITY_DN74182_c0_g1_i1	568	2.88	0.95	1.31	22.82	18.73	35.35	3.79167	1.99584	2.26e-05	0.00846294	Ups	--	--	--	--	--	--	--	--	--	--	--	--	--	--	--	--	--	--	--	--	--	--	--	--
TRINITY_DN9698_c8_g5_i1	2308	2271.41	547.24	479.27	24.43	21	27.44	-5.53731	10.1445	2.16e-09	5.18e-06	Down	gi|545363486|ref|XP_005646864.1|	hypothetical protein COCSUDRAFT_42658 [Coccomyxa subellipsoidea C-169]	46.5	1.4e-54	223.4	--	--	--	--	--	--	--	--	--	--	--	--	--	--	--	--	--	--	--
TRINITY_DN23261_c4_g2_i1	2811	2.23	0.12	0.67	25.68	18.17	23.64	4.45323	4.84025	1.99e-05	0.00778514	Ups	--	--	--	--	--	--	--	--	--	--	--	--	--	--	--	--	--	--	--	--	--	--	--	--
TRINITY_DN36863_c0_g1_i1	921	0.81	0	0.07	21.99	5.44	39.84	6.11327	2.78132	3.91e-06	0.00231412	Ups	gi|651246120|ref|WP_026381246.1|	alkaline phosphatase [Afifella pfennigii]	48.8	5.8e-55	223.4	--	--	--	--	--	--	--	--	--	--	--	--	--	--	--	--	--	--	--
TRINITY_DN27130_c3_g1_i1	588	0.45	0.44	1.84	16.87	24.23	24.33	4.4756	1.87437	6.13e-06	0.00314195	Ups	--	--	--	--	--	--	--	--	--	--	--	--	--	--	--	--	--	--	--	--	--	--	--	--
TRINITY_DN21354_c2_g1_i1	2691	0.08	0	0	18.26	18.41	26.04	9.45547	4.62382	1.03e-13	9.83e-10	Ups	gi|974127705|gb|KUO42269.1|	hypothetical protein APZ16_07250 [Hadesarchaea archaeon YNP_45]	24.3	9.4e-13	84.7	--	--	--	--	--	--	--	--	--	--	--	--	--	--	--	--	--	--	--
TRINITY_DN43979_c0_g1_i1	4647	2.32	0.72	1.77	16.71	17.13	27.4	3.61246	5.55187	1.65e-05	0.006779	Ups	gi|944871595|gb|KQP21756.1|	hypothetical protein ASF43_25990 [Pseudorhodoferax sp. Leaf267]	38.1	3.3e-13	87	--	--	--	--	--	--	--	--	--	--	--	--	--	--	--	--	--	--	--
TRINITY_DN62233_c0_g1_i1	1718	0.3	0	0.33	13.44	14.78	31.84	6.48331	3.8324	3.44e-08	5.32e-05	Ups	gi|552835779|ref|XP_005849024.1|	hypothetical protein CHLNCDRAFT_143440 [Chlorella variabilis]	38	8.9e-17	97.4	--	--	--	--	--	--	--	--	--	--	--	--	--	--	--	--	--	--	--
TRINITY_DN6114_c0_g1_i1	3062	1.82	0.19	1.08	18.02	21.61	19.27	4.23911	4.83263	1.12e-05	0.00488498	Ups	--	--	--	--	--	--	--	--	--	--	--	--	--	--	--	--	--	--	--	--	--	--	--	--
TRINITY_DN26356_c1_g1_i1	4580	2.03	1.25	1.54	20.01	15.54	21.12	3.46215	5.41633	1.01e-05	0.00456343	Ups	gi|159478098|ref|XP_001697141.1|	flagellar associated protein [Chlamydomonas reinhardtii]	44.3	1.4e-72	284.3	--	--	--	--	--	gi|75097502|sp|O22558.2|STY8_ARATH	O22558.2	RecName: Full=Serine/threonine-protein kinase STY8; AltName: Full=Serine/threonine/tyrosine-protein kinase 8	30.6	1.7e-15	87	--	--	--	--	--	--	--	--
TRINITY_DN27160_c13_g1_i1	11782	0.99	0.05	0.14	18.13	11.22	25.38	5.49742	6.66936	8.33e-07	0.000782949	Ups	gi|552847161|ref|XP_005851794.1|	hypothetical protein CHLNCDRAFT_33545 [Chlorella variabilis]	50.4	4.1e-105	393.7	gnl|CDD|230688	KOG2749, KOG2749, KOG2749, mRNA cleavage and polyadenylation factor IA/II complex, subunit CLP1 [RNA processing and modification].	42.381	5.43e-128	412	gi|75207290|sp|Q9SR06.1|CLP1_ARATH	Q9SR06.1	RecName: Full=Protein CLP1 homolog; AltName: Full=CLP-like protein 3; AltName: Full=Protein CLP-SIMILAR PROTEIN 3	40.6	6.5e-88	328.9	--	--	--	--	--	--	--	--
TRINITY_DN9891_c1_g1_i1	4573	567.94	109.69	138.49	23.25	12.21	19.24	-3.9646	9.2612	5.01e-06	0.00275668	Down	--	--	--	--	--	--	--	--	--	--	--	--	--	--	--	--	--	--	--	--	--	--	--	--
TRINITY_DN21085_c1_g1_i1	1541	0.83	0.01	0.09	19.09	12.13	19.87	5.76664	3.39825	4.76e-06	0.0026973	Ups	--	--	--	--	--	--	--	--	--	--	--	--	--	--	--	--	--	--	--	--	--	--	--	--
TRINITY_DN21555_c1_g2_i1	3136	0.45	0	0.52	10.61	16.7	23.6	5.67461	4.61632	5.22e-06	0.00278086	Ups	gi|698811866|ref|XP_009838962.1|	hypothetical protein H257_13192 [Aphanomyces astaci]	28.7	6.4e-05	58.9	--	--	--	--	--	gi|1035996490|sp|A8JUP7.1|HAYAN_DROME	A8JUP7.1	RecName: Full=Serine protease Hayan; Flags: Precursor	34.1	0.0017	46.6	--	--	--	--	--	--	--	--
TRINITY_DN25183_c1_g1_i1	6362	1.2	0.51	0.8	12.12	15.56	23.2	4.28722	5.73327	4.53e-07	0.000504355	Ups	gi|545366726|ref|XP_005648248.1|	nucleotide-diphospho-sugar transferase [Coccomyxa subellipsoidea C-169]	64.1	2.5e-189	672.5	--	--	--	--	--	gi|75225129|sp|Q6YWK8.1|CSLAB_ORYSJ	Q6YWK8.1	RecName: Full=Probable mannan synthase 11; AltName: Full=Cellulose synthase-like protein A11; AltName: Full=OsCslA11	39.7	1.6e-104	383.3	--	--	--	--	--	--	--	--
TRINITY_DN24919_c2_g1_i2	3710	1.13	0.91	0.7	14.58	8.15	27.24	4.05729	4.84243	2.84e-06	0.00186188	Ups	gi|612399182|ref|XP_007515110.1|	predicted protein [Bathycoccus prasinos]	39.8	1.2e-26	131.3	--	--	--	--	--	gi|166219772|sp|Q96JF0.2|SIAT2_HUMAN	Q96JF0.2	RecName: Full=Beta-galactoside alpha-2,6-sialyltransferase 2; Short=Alpha 2,6-ST 2; AltName: Full=CMP-N-acetylneuraminate-beta-galactosamide-alpha-2,6-sialyltransferase 2; AltName: Full=ST6Gal II; Short=ST6GalII; Short=hST6Gal II; AltName: Full=Sialyltransferase 2	28.3	2.2e-10	69.7	--	--	--	--	--	--	--	--
TRINITY_DN20198_c1_g1_i1	1404	0.51	0.9	1.33	14.34	18.45	16.87	4.08521	3.30661	4.85e-06	0.00271455	Ups	gi|552845151|ref|XP_005851275.1|	hypothetical protein CHLNCDRAFT_50022 [Chlorella variabilis]	56.4	0.00019	56.2	--	--	--	--	--	--	--	--	--	--	--	--	--	--	--	--	--	--	--
TRINITY_DN27099_c5_g8_i3	3271	0.66	0.62	1.3	12.09	15.71	19.05	4.10034	4.61135	2.28e-06	0.0016192	Ups	gi|590722175|ref|XP_007051823.1|	Seven transmembrane domain-containing tyrosine-protein kinase 1 [Theobroma cacao]	30.7	4.5e-25	125.9	--	--	--	--	--	gi|387912917|sp|Q01484.4|ANK2_HUMAN	Q01484.4	RecName: Full=Ankyrin-2; Short=ANK-2; AltName: Full=Ankyrin-B; AltName: Full=Brain ankyrin; AltName: Full=Non-erythroid ankyrin	37	2.8e-09	65.9	--	--	--	--	--	--	--	--
TRINITY_DN20023_c1_g1_i4	8294	0.3	0.49	1.69	11.28	17.69	17.04	4.13	6.01718	1.28e-05	0.00546988	Ups	gi|545364814|ref|XP_005647442.1|	spermidine synthase [Coccomyxa subellipsoidea C-169]	70.2	8.5e-97	365.5	--	--	--	--	--	gi|12229998|sp|Q9SMB1.1|SPD1_ORYSJ	Q9SMB1.1	RecName: Full=Spermidine synthase 1; Short=SPDSY 1; AltName: Full=Putrescine aminopropyltransferase 1	55.8	3.3e-78	296.2	GO:0005886	C	--	--	--	--	--	--
TRINITY_DN27099_c5_g8_i6	3794	1.65	1.12	1.22	14.71	10.52	20.49	3.40609	4.81284	2.19e-05	0.00828767	Ups	gi|828235383|ref|XP_012566384.1|	PREDICTED: serine/threonine-protein phosphatase 6 regulatory ankyrin repeat subunit B-like isoform X1 [Hydra vulgaris]	40.2	3.2e-91	345.9	--	--	--	--	--	gi|387912917|sp|Q01484.4|ANK2_HUMAN	Q01484.4	RecName: Full=Ankyrin-2; Short=ANK-2; AltName: Full=Ankyrin-B; AltName: Full=Brain ankyrin; AltName: Full=Non-erythroid ankyrin	34.9	3.6e-72	275	--	--	--	--	--	--	--	--
TRINITY_DN4369_c0_g1_i1	3060	1.08	0.47	1.41	11.95	15.98	15.49	3.81498	4.42269	1.04e-05	0.00461357	Ups	--	--	--	--	--	--	--	--	--	--	--	--	--	--	--	--	--	--	--	--	--	--	--	--
TRINITY_DN53933_c0_g1_i1	668	0.6	0.12	0.61	14.09	8.18	20.73	4.84794	1.51573	1.11e-06	0.000929386	Ups	--	--	--	--	--	--	--	--	--	--	--	--	--	--	--	--	--	--	--	--	--	--	--	--
TRINITY_DN24890_c0_g1_i1	7173	0	0	0	14.8	12.52	14.35	13.9438	5.53566	1.98e-20	9.47e-16	Ups	gi|951040331|ref|XP_014517646.1|	PREDICTED: thymidine kinase-like [Vigna radiata var. radiata]	53.4	4.8e-48	203.4	--	--	--	--	--	gi|998490991|sp|F4KBF5.1|KITHB_ARATH	F4KBF5.1	RecName: Full=Thymidine kinase b; Short=AtTK1b	45.5	2.6e-47	193.4	--	--	--	--	--	--	--	--
TRINITY_DN24795_c1_g1_i3	5515	0.5	0.42	1.33	12.11	12.23	13.94	3.98953	5.11721	5.39e-06	0.00284504	Ups	gi|545371043|ref|XP_005650123.1|	glycoside hydrolase [Coccomyxa subellipsoidea C-169]	46.7	7.1e-124	454.9	--	--	--	--	--	gi|125951434|sp|Q0JKM9.2|MAN1_ORYSJ	Q0JKM9.2	RecName: Full=Mannan endo-1,4-beta-mannosidase 1; AltName: Full=Beta-mannanase 1; AltName: Full=Endo-beta-1,4-mannanase 1; AltName: Full=OsMAN1; Flags: Precursor	34.5	6.2e-57	224.9	--	--	--	--	--	--	--	--
TRINITY_DN20104_c0_g1_i1	6036	0.49	0.54	1.23	7.3	13.02	15.41	3.9045	5.18971	1.02e-05	0.00458073	Ups	gi|159478919|ref|XP_001697548.1|	mitogen activated protein kinase kinase kinase 6 [Chlamydomonas reinhardtii]	32.6	9.3e-53	218.8	--	--	--	--	--	gi|74859623|sp|Q55GU0.1|Y9955_DICDI	Q55GU0.1	RecName: Full=Probable serine/threonine-protein kinase DDB_G0267514	28.8	7.1e-22	108.6	--	--	--	--	--	--	--	--
TRINITY_DN54451_c0_g1_i1	1954	0.86	0.87	0.94	8.18	11.34	16.2	3.65454	3.42066	1.67e-05	0.00680266	Ups	--	--	--	--	--	--	--	--	--	--	--	--	--	--	--	--	--	--	--	--	--	--	--	--
TRINITY_DN75322_c0_g1_i1	457	0.25	0	0	10.66	13.06	11.65	6.61071	0.24717	8.57e-07	0.000797618	Ups	--	--	--	--	--	--	--	--	--	--	--	--	--	--	--	--	--	--	--	--	--	--	--	--
TRINITY_DN27212_c0_g1_i2	2199	0.08	0	0.38	16.29	7.96	8.98	6.04066	3.35933	6.79e-07	0.000677295	Ups	--	--	--	--	--	--	--	--	--	--	--	--	--	--	--	--	--	--	--	--	--	--	--	--
TRINITY_DN28489_c0_g1_i1	1380	0.13	0.09	0.22	27.2	2.09	2.22	5.86215	2.37467	4.87e-06	0.00271455	Ups	--	--	--	--	--	--	--	--	--	--	--	--	--	--	--	--	--	--	--	--	--	--	--	--
TRINITY_DN46651_c0_g1_i1	794	0.64	0	0	7.96	8.99	13.52	5.47863	1.44954	7.99e-06	0.00386365	Ups	--	--	--	--	--	--	--	--	--	--	--	--	--	--	--	--	--	--	--	--	--	--	--	--
TRINITY_DN20023_c1_g1_i2	8195	0.29	0.15	0.23	10.95	10.29	8.94	5.42162	5.3152	6.79e-10	2.1e-06	Ups	gi|545364814|ref|XP_005647442.1|	spermidine synthase [Coccomyxa subellipsoidea C-169]	70.2	8.4e-97	365.5	--	--	--	--	--	gi|12229998|sp|Q9SMB1.1|SPD1_ORYSJ	Q9SMB1.1	RecName: Full=Spermidine synthase 1; Short=SPDSY 1; AltName: Full=Putrescine aminopropyltransferase 1	55.8	3.2e-78	296.2	GO:0005886	C	--	--	--	--	--	--
TRINITY_DN26918_c0_g3_i1	741	0.41	0.61	0.31	5.31	13.36	10.29	4.36087	1.3308	1.33e-05	0.00565265	Ups	--	--	--	--	--	--	--	--	--	--	--	--	--	--	--	--	--	--	--	--	--	--	--	--
TRINITY_DN26187_c0_g1_i1	1399	0.29	0	0.33	8.64	7.72	12.21	5.37727	2.43001	6.63e-07	0.000668553	Ups	--	--	--	--	--	--	--	--	--	--	--	--	--	--	--	--	--	--	--	--	--	--	--	--
TRINITY_DN23841_c0_g1_i1	1974	0.59	0.4	0.34	20.4	3.18	4.38	4.16873	2.90937	2.15e-05	0.008193	Ups	gi|159466730|ref|XP_001691551.1|	flagellar associated membrane protein [Chlamydomonas reinhardtii]	31.4	2.9e-35	159.1	--	--	--	--	--	--	--	--	--	--	--	--	--	--	--	--	--	--	--
TRINITY_DN23392_c0_g1_i4	2409	0	0.21	0.09	8.36	10.85	8.45	6.38681	3.31765	4.39e-08	6.37e-05	Ups	gi|1025093946|ref|XP_016457756.1|	PREDICTED: potassium channel SKOR-like [Nicotiana tabacum]	31.6	3e-26	129.4	--	--	--	--	--	gi|75144721|sp|Q7XUW4.2|KOR2_ORYSJ	Q7XUW4.2	RecName: Full=Potassium channel KOR2; AltName: Full=K(+) outward-rectifying channel 2	36.3	2.4e-21	105.5	--	--	--	--	--	--	--	--
TRINITY_DN21620_c1_g1_i1	4614	179.22	64.85	76.47	9.96	7.94	9.26	-3.62279	7.97829	3.86e-06	0.00229586	Down	gi|552809764|ref|XP_005843025.1|	hypothetical protein CHLNCDRAFT_59390 [Chlorella variabilis]	35.1	9.3e-53	218.4	--	--	--	--	--	gi|549120|sp|Q02942.1|TRF_BLADI	Q02942.1	RecName: Full=Transferrin; Flags: Precursor [Blaberus discoidalis]	33.5	1.4e-41	173.7	--	--	--	--	--	--	--	--
TRINITY_DN26773_c5_g2_i2	15279	142.87	101.82	86.31	4.31	9.79	11.27	-3.7382	9.83357	3.65e-06	0.00219864	Down	gi|926793073|ref|XP_013905010.1|	hypothetical protein MNEG_1964 [Monoraphidium neglectum]	55.6	3.2e-275	959.1	--	--	--	--	--	gi|548361|sp|P36841.1|NIA_VOLCA	P36841.1	RecName: Full=Nitrate reductase [NADH]; Short=NR	52.6	1.1e-268	929.9	GO:0097159	F	--	--	--	--	--	--
TRINITY_DN6114_c0_g1_i2	3857	0.85	0.23	0.21	7.26	7.37	10.67	4.24961	3.95664	4.14e-06	0.00240305	Ups	--	--	--	--	--	--	--	--	--	--	--	--	--	--	--	--	--	--	--	--	--	--	--	--
TRINITY_DN37482_c0_g1_i1	939	0.07	0.07	0.07	19.87	3.19	2.23	6.4647	1.37358	5.74e-07	0.000597894	Ups	--	--	--	--	--	--	--	--	--	--	--	--	--	--	--	--	--	--	--	--	--	--	--	--
TRINITY_DN27093_c0_g1_i2	1422	0.54	0.04	0.17	9.22	11.75	2.99	4.98322	2.27802	7.67e-06	0.00374734	Ups	--	--	--	--	--	--	--	--	--	--	--	--	--	--	--	--	--	--	--	--	--	--	--	--
TRINITY_DN26805_c1_g1_i11	8089	0.4	0.12	0.51	5.6	7.71	10.04	4.43353	4.97202	1.24e-06	0.00102793	Ups	gi|552845612|ref|XP_005851398.1|	hypothetical protein CHLNCDRAFT_137647 [Chlorella variabilis]	29.3	3.5e-39	174.1	--	--	--	--	--	--	--	--	--	--	--	--	--	--	--	--	--	--	--
TRINITY_DN26006_c0_g1_i1	2171	0	0	0	2.99	7.44	10.95	11.166	2.77487	5.79e-12	3.7e-08	Ups	gi|1004148904|gb|KXZ56876.1|	hypothetical protein GPECTOR_1g790 [Gonium pectorale]	42	3.8e-81	311.6	--	--	--	--	--	--	--	--	--	--	--	--	--	--	--	--	--	--	--
TRINITY_DN25804_c0_g1_i1	866	0.24	0.42	0.41	5.89	6.9	8.59	4.20735	1.19188	9.19e-06	0.00429357	Ups	--	--	--	--	--	--	--	--	--	--	--	--	--	--	--	--	--	--	--	--	--	--	--	--
TRINITY_DN9871_c5_g2_i1	7297	99.65	44.4	76.13	6.73	3.61	10.67	-3.50031	8.15601	9.8e-06	0.00453818	Down	gi|302852381|ref|XP_002957711.1|	hypothetical protein VOLCADRAFT_77661 [Volvox carteri f. nagariensis]	74.7	4.3e-254	887.9	--	--	--	--	--	gi|75273449|sp|Q9LIR4.1|ILVD_ARATH	Q9LIR4.1	RecName: Full=Dihydroxy-acid dehydratase, chloroplastic; Short=AtDHAD; Short=DAD; Flags: Precursor	66.7	4.1e-226	787.3	GO:0004160	F	K01687	ilvD	dihydroxy-acid dehydratase	EC:4.2.1.9	4	ko00290 Valine, leucine and isoleucine biosynthesis;ko00770 Pantothenate and CoA biosynthesis;ko01210 2-Oxocarboxylic acid metabolism;ko01230 Biosynthesis of amino acids;
TRINITY_DN25063_c0_g1_i12	3634	0.32	0	0.3	10.42	5.01	5.55	4.98758	3.51888	2e-05	0.00778514	Ups	gi|552842261|ref|XP_005850518.1|	hypothetical protein CHLNCDRAFT_50183 [Chlorella variabilis]	47.1	1.9e-37	167.2	--	--	--	--	--	--	--	--	--	--	--	--	--	--	--	--	--	--	--
TRINITY_DN73663_c0_g1_i1	877	0.16	0	0.16	5.51	5.08	8.44	5.69859	0.985285	3.84e-07	0.000443135	Ups	--	--	--	--	--	--	--	--	--	--	--	--	--	--	--	--	--	--	--	--	--	--	--	--
TRINITY_DN26518_c0_g2_i1	10035	0	0.03	0	8.8	3.44	6.43	8.7711	4.8271	9.13e-11	3.98e-07	Ups	gi|667337245|ref|XP_008561279.1|	PREDICTED: epididymal sperm-binding protein 1 [Galeopterus variegatus]	26.5	6.8e-08	70.5	gnl|CDD|227962	KOG0010, KOG0010, KOG0010, Ubiquitin-like protein [Posttranslational modification, protein turnover, chaperones, General function prediction only].	72.5	2.39e-13	74.3	gi|75337266|sp|Q9SII8.1|DSK2B_ARATH	Q9SII8.1	RecName: Full=Ubiquitin domain-containing protein DSK2b	68.3	1.2e-05	55.5	--	--	--	--	--	--	--	--
TRINITY_DN22933_c2_g1_i1	1066	0.3	0.06	0.12	8.89	3.6	5.74	5.04274	1.26183	7.9e-07	0.000752478	Ups	--	--	--	--	--	--	--	--	--	--	--	--	--	--	--	--	--	--	--	--	--	--	--	--
TRINITY_DN73446_c1_g1_i1	1823	0.15	0.03	0.06	1.24	2.23	14.39	6.02966	2.19509	2.52e-06	0.00172803	Ups	--	--	--	--	--	--	--	--	--	--	--	--	--	--	--	--	--	--	--	--	--	--	--	--
TRINITY_DN45014_c0_g1_i1	1045	0.19	0	0.12	5.95	3.28	6.91	5.4921	1.06761	6.31e-07	0.000642961	Ups	--	--	--	--	--	--	--	--	--	--	--	--	--	--	--	--	--	--	--	--	--	--	--	--
TRINITY_DN27623_c16_g5_i2	5993	305.29	28.73	20.83	7.24	3.36	5.51	-4.50216	8.41176	2.42e-05	0.00887662	Down	gi|145351096|ref|XP_001419922.1|	MFS family transporter: nitrate [Ostreococcus lucimarinus CCE9901]	57.8	5.3e-157	565.1	--	--	--	--	--	gi|677992720|sp|P0DKG9.1|NRT21_ORYSJ	P0DKH0.1	RecName: Full=High-affinity nitrate transporter 2.2; Short=OsNRT2.2	51.1	8e-143	510.4	--	--	--	--	--	--	--	--
TRINITY_DN36287_c0_g1_i1	701	0	0.11	0	4.81	4.93	5.95	6.58262	0.259225	7.08e-07	0.000692236	Ups	--	--	--	--	--	--	--	--	--	--	--	--	--	--	--	--	--	--	--	--	--	--	--	--
TRINITY_DN26345_c1_g3_i3	4648	0.23	0.36	0.24	4.41	3.93	5.66	3.96927	3.40345	3.51e-06	0.00214381	Ups	gi|552835192|ref|XP_005848917.1|	hypothetical protein CHLNCDRAFT_57515 [Chlorella variabilis]	41.4	1.5e-50	211.1	--	--	--	--	--	gi|75191032|sp|Q9M9C6.1|P2C15_ARATH	Q9M9C6.1	RecName: Full=Probable protein phosphatase 2C 15; Short=AtPP2C15	38.7	3.7e-47	192.2	--	--	--	--	--	--	--	--
TRINITY_DN26996_c0_g1_i7	6212	0	0	0	0	4.5	8.91	12.1539	3.75274	1.89e-06	0.00140673	Ups	--	--	--	--	--	--	--	--	--	--	--	--	--	--	--	--	--	--	--	--	--	--	--	--
TRINITY_DN24890_c0_g1_i2	7405	0	0.1	0	3.04	3.46	6.01	6.81334	3.87583	2.39e-06	0.00164426	Ups	gi|951040331|ref|XP_014517646.1|	PREDICTED: thymidine kinase-like [Vigna radiata var. radiata]	53.4	5e-48	203.4	--	--	--	--	--	gi|998490991|sp|F4KBF5.1|KITHB_ARATH	F4KBF5.1	RecName: Full=Thymidine kinase b; Short=AtTK1b	45.5	2.7e-47	193.4	--	--	--	--	--	--	--	--
TRINITY_DN390_c0_g1_i1	751	0.1	0	0	3.7	3.67	5.13	6.44864	0.100113	1.57e-06	0.00124358	Ups	--	--	--	--	--	--	--	--	--	--	--	--	--	--	--	--	--	--	--	--	--	--	--	--
TRINITY_DN26840_c19_g1_i1	1763	433.6	27.23	11.54	5.68	3.75	2.9	-5.26353	6.85217	2.73e-05	0.00970187	Down	--	--	--	--	--	--	--	--	--	--	--	--	--	--	--	--	--	--	--	--	--	--	--	--
TRINITY_DN26400_c0_g1_i2	1198	0	0.16	0.08	8.25	1.14	2.93	5.19637	0.867992	2.66e-05	0.00951581	Ups	--	--	--	--	--	--	--	--	--	--	--	--	--	--	--	--	--	--	--	--	--	--	--	--
TRINITY_DN36886_c0_g1_i1	1813	0.25	0	0.06	2.81	4.28	5.1	5.23457	1.70919	2.9e-06	0.00188533	Ups	--	--	--	--	--	--	--	--	--	--	--	--	--	--	--	--	--	--	--	--	--	--	--	--
TRINITY_DN22244_c1_g2_i1	3872	0.18	0.1	0.35	6.57	1.9	3.09	3.95458	2.77577	2.08e-05	0.00802408	Ups	gi|302831241|ref|XP_002947186.1|	hypothetical protein VOLCADRAFT_79447 [Volvox carteri f. nagariensis]	83.4	1.4e-171	612.8	--	--	--	--	--	gi|378405148|sp|Q42690.2|ALFC_CHLRE	Q42690.2	RecName: Full=Fructose-bisphosphate aldolase 1, chloroplastic; Flags: Precursor	82.5	1.3e-170	602.1	GO:0009507	C	--	--	--	--	--	--
TRINITY_DN26805_c0_g1_i1	790	0	0	0.09	2.77	3.22	5.29	6.39598	0.0743834	2.59e-06	0.00176206	Ups	--	--	--	--	--	--	--	--	--	--	--	--	--	--	--	--	--	--	--	--	--	--	--	--
TRINITY_DN25953_c0_g1_i1	8936	89.52	183.14	134.81	5.8	2.57	2.83	-5.36526	9.31695	3.95e-10	1.4e-06	Down	gi|926789003|ref|XP_013902975.1|	aurora kinase, other [Monoraphidium neglectum]	39.8	3.9e-63	253.8	--	--	--	--	--	gi|308153550|sp|Q91819.3|AURAB_XENLA	Q91819.3	RecName: Full=Aurora kinase A-B; AltName: Full=Aurora/IPL1-related kinase 1; Short=ARK-1; Short=Aurora-related kinase 1; AltName: Full=Serine/threonine-protein kinase 6-B; AltName: Full=Serine/threonine-protein kinase Eg2-B; AltName: Full=Serine/threonine-protein kinase aurora-A; AltName: Full=p46XlEg22	37	3.1e-42	176.8	GO:0016772	F	--	--	--	--	--	--
TRINITY_DN27176_c1_g1_i3	4701	0.04	0	0	5.45	1.53	3.52	7.66944	2.85282	1.22e-09	3.16e-06	Ups	gi|545353751|ref|XP_005642711.1|	hypothetical protein COCSUDRAFT_49374 [Coccomyxa subellipsoidea C-169]	33.2	2.5e-29	140.6	--	--	--	--	--	gi|6226648|sp|O04716.2|MSH6_ARATH	O04716.2	RecName: Full=DNA mismatch repair protein MSH6; Short=AtMSH6; AltName: Full=MutS protein homolog 6	42.9	1.2e-05	54.3	--	--	--	--	--	--	--	--
TRINITY_DN21755_c3_g1_i1	657	0	0	0.13	4.38	3.5	2.41	5.82245	-0.432442	2.1e-05	0.00806587	Ups	--	--	--	--	--	--	--	--	--	--	--	--	--	--	--	--	--	--	--	--	--	--	--	--
TRINITY_DN27168_c4_g1_i19	2974	0	0.1	0.1	2.97	4.25	3	5.55402	2.25596	4.5e-07	0.000504355	Ups	gi|552824427|ref|XP_005846589.1|	hypothetical protein CHLNCDRAFT_135161 [Chlorella variabilis]	48.9	6.5e-15	92	--	--	--	--	--	--	--	--	--	--	--	--	--	--	--	--	--	--	--
TRINITY_DN27056_c0_g1_i4	1904	0	0	0	9.34	0.35	0.45	9.63757	1.28666	2.3e-06	0.0016192	Ups	--	--	--	--	--	--	--	--	--	--	--	--	--	--	--	--	--	--	--	--	--	--	--	--
TRINITY_DN24868_c1_g2_i1	1635	141.07	140.51	52.01	2.71	3.12	4.03	-5.16815	6.34039	6.97e-09	1.42e-05	Down	--	--	--	--	--	--	--	--	--	--	--	--	--	--	--	--	--	--	--	--	--	--	--	--
TRINITY_DN27167_c1_g1_i11	14620	0.07	0	0	4.42	1.66	3.19	6.97111	4.37998	2.31e-06	0.0016192	Ups	gi|45735396|dbj|BAD00740.2|	basal body protein [Chlamydomonas reinhardtii]	27.9	1.8e-118	438.3	gnl|CDD|228012	KOG0061, KOG0061, KOG0061, Transporter, ABC superfamily (Breast cancer resistance protein) [Secondary metabolites biosynthesis, transport and catabolism].	46.091	6.14e-63	239	gi|75330766|sp|Q8RXN0.1|AB11G_ARATH	Q8RXN0.1	RecName: Full=ABC transporter G family member 11; Short=ABC transporter ABCG.11; Short=AtABCG11; AltName: Full=Protein CUTICULAR DEFECT AND ORGAN FUSION 1; AltName: Full=Protein DESPERADO; AltName: Full=Protein PERMEABLE LEAVES 1; AltName: Full=White-brown complex homolog protein 11; Short=AtWBC11	39.5	1.1e-44	185.7	--	--	--	--	--	--	--	--
TRINITY_DN2759_c0_g1_i1	1336	0	0	0	2.66	1.49	5.02	9.03053	0.706131	2.78e-08	4.51e-05	Ups	--	--	--	--	--	--	--	--	--	--	--	--	--	--	--	--	--	--	--	--	--	--	--	--
TRINITY_DN27346_c1_g1_i3	3448	0	0	0	8.41	0.71	0	10.4676	2.09088	2.35e-05	0.00874665	Ups	gi|1004148754|gb|KXZ56726.1|	hypothetical protein GPECTOR_1g654 [Gonium pectorale]	32.8	3.7e-62	249.2	--	--	--	--	--	gi|728047542|sp|A8IRJ7.1|CFA53_CHLRE	A8IRJ7.1	RecName: Full=Cilia- and flagella-associated protein 53	31.7	1.7e-60	236.1	--	--	--	--	--	--	--	--
TRINITY_DN26552_c4_g1_i1	4696	31.35	131.61	122.38	2.3	3.27	3.49	-5.09547	7.85905	3.89e-08	5.82e-05	Down	--	--	--	--	--	--	--	--	--	--	--	--	--	--	--	--	--	--	--	--	--	--	--	--
TRINITY_DN44008_c0_g1_i1	3047	36.32	22.84	16.83	2.57	2.35	2.4	-3.45081	5.29558	1.69e-05	0.0068565	Down	gi|760447959|ref|XP_011401048.1|	Haloalkane dehalogenase [Auxenochlorella protothecoides]	45.5	6.5e-71	278.1	--	--	--	--	--	gi|118690|sp|P19076.1|DMPD_PSEUF	P19076.1	RecName: Full=2-hydroxymuconate semialdehyde hydrolase; Short=HMSH; AltName: Full=2-hydroxymuconic semialdehyde hydrolase	38.9	4e-13	78.6	--	--	--	--	--	--	--	--
TRINITY_DN22891_c7_g3_i1	11316	26.16	46.23	31.05	2.42	2.37	2.49	-3.94307	7.74041	5.42e-07	0.000590345	Down	gi|552842161|ref|XP_005850490.1|	hypothetical protein CHLNCDRAFT_50146 [Chlorella variabilis]	62.2	2.7e-170	610.1	gnl|CDD|230377	KOG2438, KOG2438, KOG2438, Glutamyl-tRNA amidotransferase subunit B [Translation, ribosomal structure and biogenesis].	40.481	5.24e-138	486	gi|353558857|sp|A9TWD9.1|GATB_PHYPA	A9TWD9.1	RecName: Full=Glutamyl-tRNA(Gln) amidotransferase subunit B, chloroplastic/mitochondrial; Short=Glu-AdT subunit B; Flags: Precursor	56.3	2.8e-157	559.3	GO:0000166	F	K02434	gatB, PET112	aspartyl-tRNA(Asn)/glutamyl-tRNA(Gln) amidotransferase subunit B	EC:6.3.5.6 6.3.5.7	1	ko00970 Aminoacyl-tRNA biosynthesis;
TRINITY_DN26552_c4_g4_i2	5461	259.75	59.07	80.61	2.03	2.25	2.82	-5.83547	8.44513	3.14e-10	1.2e-06	Down	gi|517405258|ref|WP_018577971.1|	myoglobin-like protein [Legionella shakespearei DSM 23087]	46.2	4.5e-22	116.7	--	--	--	--	--	--	--	--	--	--	--	--	--	--	--	--	--	--	--
TRINITY_DN26249_c0_g1_i2	4252	43	22.1	20.87	2.15	1.47	2.86	-3.82147	5.9563	2.63e-06	0.00177789	Down	gi|302829785|ref|XP_002946459.1|	hypothetical protein VOLCADRAFT_103047 [Volvox carteri f. nagariensis]	72.4	0	1535.8	--	--	--	--	--	gi|74549584|sp|O29853.1|DLD_ARCFU	O29853.1	RecName: Full=D-lactate dehydrogenase (acceptor)	22	1.5e-10	70.5	GO:0055114	P	--	--	--	--	--	--
TRINITY_DN26860_c6_g2_i3	2582	22.59	56.48	49.04	1.17	2.14	2.66	-4.52334	5.77823	5.58e-07	0.000594261	Down	--	--	--	--	--	--	--	--	--	--	--	--	--	--	--	--	--	--	--	--	--	--	--	--
TRINITY_DN28233_c0_g1_i1	767	21.16	24.34	28.57	2.32	1.55	1.59	-3.89914	2.79867	4e-06	0.00233631	Down	--	--	--	--	--	--	--	--	--	--	--	--	--	--	--	--	--	--	--	--	--	--	--	--
TRINITY_DN18306_c0_g2_i1	1052	37.08	14.87	14.14	2.07	1.34	1.43	-3.85756	3.23103	9.65e-06	0.00448757	Down	--	--	--	--	--	--	--	--	--	--	--	--	--	--	--	--	--	--	--	--	--	--	--	--
TRINITY_DN26425_c0_g4_i2	4342	16.6	12.16	12.47	1.93	1.1	1.5	-3.30221	4.9899	2.6e-05	0.00936802	Down	gi|760445255|ref|XP_011399696.1|	hypothetical protein F751_0622 [Auxenochlorella protothecoides]	49.7	7.9e-46	195.3	--	--	--	--	--	--	--	--	--	--	--	--	--	--	--	--	--	--	--
TRINITY_DN62271_c0_g1_i1	806	42.94	12.78	24.3	1.97	0.68	0.96	-4.59747	2.92427	8.7e-07	0.000801287	Down	--	--	--	--	--	--	--	--	--	--	--	--	--	--	--	--	--	--	--	--	--	--	--	--
TRINITY_DN25722_c1_g1_i6	19364	8.31	8.32	13.98	1.39	0.58	0.8	-3.62136	6.77659	5.15e-06	0.00278086	Down	gi|303284981|ref|XP_003061781.1|	flagellar inner arm intermediate chain [Micromonas pusilla CCMP1545]	35.9	2e-120	445.3	--	--	--	--	--	gi|75073758|sp|Q95JP0.1|WDR63_MACFA	Q95JP0.1	RecName: Full=WD repeat-containing protein 63	34.4	7e-55	219.9	--	--	--	--	--	--	--	--
TRINITY_DN25889_c0_g1_i5	8352	15.81	12.8	21.09	0.6	0.57	1.34	-4.41648	6.18157	2.13e-07	0.000264561	Down	gi|926793737|ref|XP_013905342.1|	Dual specificity protein kinase shkE [Monoraphidium neglectum]	33.4	3.3e-72	283.9	gnl|CDD|228141	KOG0192, KOG0192, KOG0192, Tyrosine kinase specific for activated (GTP-bound) p21cdc42Hs [Signal transduction mechanisms].	27.987	6.39e-60	212	gi|1730056|sp|P50118.1|MOS_PIG	P50118.1	RecName: Full=Proto-oncogene serine/threonine-protein kinase mos; AltName: Full=Oocyte maturation factor mos; AltName: Full=Proto-oncogene c-Mos	29.9	5e-26	122.9	--	--	--	--	--	--	--	--
TRINITY_DN44357_c0_g1_i1	733	29.95	34.52	40.45	1.14	0.2	1.11	-5.60987	3.1307	1.34e-08	2.51e-05	Down	--	--	--	--	--	--	--	--	--	--	--	--	--	--	--	--	--	--	--	--	--	--	--	--
TRINITY_DN26306_c1_g1_i1	3279	5.1	19.34	12.98	0.91	0.66	0.85	-4.12211	4.41877	5.7e-06	0.00295311	Down	gi|552837575|ref|XP_005849399.1|	hypothetical protein CHLNCDRAFT_143899 [Chlorella variabilis]	37.1	2.3e-45	193.4	--	--	--	--	--	--	--	--	--	--	--	--	--	--	--	--	--	--	--
TRINITY_DN26552_c4_g6_i1	1535	50.38	7.72	9.9	0.22	0.54	1.21	-5.09229	3.86415	5.11e-06	0.00278086	Down	--	--	--	--	--	--	--	--	--	--	--	--	--	--	--	--	--	--	--	--	--	--	--	--
TRINITY_DN57809_c0_g1_i1	250	98	81.35	66.46	0	0	1.96	-6.66603	0.193389	9.62e-07	0.000845644	Down	--	--	--	--	--	--	--	--	--	--	--	--	--	--	--	--	--	--	--	--	--	--	--	--
TRINITY_DN6737_c0_g1_i1	892	15.55	14.08	7.58	1.23	0.36	0.37	-4.40904	2.10026	2.66e-06	0.00178092	Down	--	--	--	--	--	--	--	--	--	--	--	--	--	--	--	--	--	--	--	--	--	--	--	--
TRINITY_DN20274_c0_g2_i1	2333	64.99	27.65	22.38	0.82	0.24	0.63	-6.20769	5.3391	2.01e-10	8.03e-07	Down	--	--	--	--	--	--	--	--	--	--	--	--	--	--	--	--	--	--	--	--	--	--	--	--
TRINITY_DN61403_c0_g1_i1	732	16.65	8.99	13.23	1.04	0.2	0.2	-4.91098	1.70505	7.93e-07	0.000752478	Down	--	--	--	--	--	--	--	--	--	--	--	--	--	--	--	--	--	--	--	--	--	--	--	--
TRINITY_DN25772_c2_g2_i1	570	11.58	7.53	7.8	0.49	0.15	0.78	-4.35119	0.632163	1.82e-05	0.00731941	Down	--	--	--	--	--	--	--	--	--	--	--	--	--	--	--	--	--	--	--	--	--	--	--	--
TRINITY_DN73465_c0_g1_i1	959	7.79	4.26	3.72	0.41	0.07	0.47	-4.1653	1.02856	2.52e-05	0.00917324	Down	--	--	--	--	--	--	--	--	--	--	--	--	--	--	--	--	--	--	--	--	--	--	--	--
TRINITY_DN12900_c0_g2_i1	906	15.65	5.07	6.84	0.53	0.07	0.15	-5.31842	1.63353	5.99e-07	0.000616817	Down	gi|727462520|ref|XP_010512984.1|	PREDICTED: uncharacterized protein LOC104788918 [Camelina sativa]	68.2	2.9e-06	61.6	--	--	--	--	--	--	--	--	--	--	--	--	--	--	--	--	--	--	--
TRINITY_DN64047_c0_g1_i1	391	181.24	4.66	5.12	0	0.35	0.37	-7.7214	1.98819	1.01e-05	0.00456343	Down	--	--	--	--	--	--	--	--	--	--	--	--	--	--	--	--	--	--	--	--	--	--	--	--
TRINITY_DN26310_c0_g1_i2	6207	4.48	1.74	2.41	0.13	0.1	0.32	-4.03649	3.20752	9.88e-06	0.00455226	Down	gi|145346940|ref|XP_001417939.1|	predicted protein [Ostreococcus lucimarinus CCE9901]	64.4	1.2e-127	467.6	--	--	--	--	--	gi|8928075|sp|Q9V595.1|DCUP_DROME	Q9V595.1	RecName: Full=Uroporphyrinogen decarboxylase; Short=UPD; Short=URO-D	38.6	6.5e-63	245	GO:0016829	F	--	--	--	--	--	--
TRINITY_DN26549_c0_g2_i6	2321	0.44	9.1	10	0.19	0	0.2	-5.88853	2.89375	2.79e-05	0.00976489	Down	gi|159483231|ref|XP_001699664.1|	naphthoate synthase [Chlamydomonas reinhardtii]	87.4	1.6e-82	316.2	gnl|CDD|229621	KOG1680, KOG1680, KOG1680, Enoyl-CoA hydratase [Lipid transport and metabolism].	35.714	5.29e-53	194	gi|327488386|sp|Q8GYN9.2|MENB_ARATH	Q8GYN9.2	RecName: Full=1,4-dihydroxy-2-naphthoyl-CoA synthase, peroxisomal; Short=DHNS; AltName: Full=Enoyl-CoA hydratase/isomerase D; Short=ECHID; AltName: Full=Naphthoate synthase	76	5.2e-74	280.4	GO:0009234	P	K01661	menB	naphthoate synthase	EC:4.1.3.36	1	ko00130 Ubiquinone and other terpenoid-quinone biosynthesis;
TRINITY_DN70938_c1_g1_i1	2958	6.6	1.29	3.04	0.07	0.02	0.26	-5.04334	2.35185	8.07e-06	0.00386598	Down	gi|922863262|gb|KOO30735.1|	endonuclease exonuclease phosphatase [Chrysochromulina sp. CCMP291]	33.3	1.3e-52	217.2	--	--	--	--	--	--	--	--	--	--	--	--	--	--	--	--	--	--	--
TRINITY_DN1322_c1_g2_i1	1530	5.29	16.84	14.82	0.06	0	0.29	-6.78806	3.08167	4.31e-08	6.36e-05	Down	gi|159482410|ref|XP_001699264.1|	ribosome biogenesis pescadillo-like protein [Chlamydomonas reinhardtii]	67.1	2.8e-86	328.2	--	--	--	--	--	gi|229891417|sp|A8JBB2.1|PESC_CHLRE	A8JBB2.1	RecName: Full=Pescadillo homolog	67.1	1.4e-88	328.2	GO:0031981	C	--	--	--	--	--	--
TRINITY_DN27490_c9_g2_i4	7735	10.69	9.39	5.18	0.1	0.05	0.05	-7.05541	5.03196	8.64e-13	6.9e-09	Down	gi|1004148042|gb|KXZ56015.1|	hypothetical protein GPECTOR_2g1567 [Gonium pectorale]	71.7	4.4e-164	589	--	--	--	--	--	gi|27735207|sp|P43288.3|KSG1_ARATH	P43288.3	RecName: Full=Shaggy-related protein kinase alpha; AltName: Full=ASK-alpha	66.1	7.9e-151	537.3	GO:0009733	P	K03083	GSK3B	glycogen synthase kinase 3 beta	EC:2.7.11.26	32	ko04012 ErbB signaling pathway;ko04062 Chemokine signaling pathway;ko04110 Cell cycle;ko04151 PI3K-Akt signaling pathway;ko04310 Wnt signaling pathway;ko04340 Hedgehog signaling pathway;ko04360 Axon guidance;ko04390 Hippo signaling pathway;ko04510 Focal adhesion;ko04550 Signaling pathways regulating pluripotency of stem cells;ko04660 T cell receptor signaling pathway;ko04662 B cell receptor signa…
TRINITY_DN26138_c0_g2_i1	1524	1.99	11.56	7.54	0	0.16	0	-6.76829	2.29383	1.59e-06	0.00125062	Down	--	--	--	--	--	--	--	--	--	--	--	--	--	--	--	--	--	--	--	--	--	--	--	--
TRINITY_DN17257_c0_g1_i3	4532	8.41	12.89	2.29	0	0.01	0.03	-9.05836	4.14722	1.61e-11	7.6e-08	Down	--	--	--	--	--	--	--	--	--	--	--	--	--	--	--	--	--	--	--	--	--	--	--	--
TRINITY_DN27092_c3_g1_i2	13910	18.88	9.36	4.32	0	0	0	-14.6316	6.22219	1.23e-19	3.93e-15	Down	gi|302829048|ref|XP_002946091.1|	pyruvate carboxylase [Volvox carteri f. nagariensis]	68.1	0	1612.4	--	--	--	--	--	gi|74957739|sp|O17732.1|PYC1_CAEEL	O17732.1	RecName: Full=Pyruvate carboxylase 1; AltName: Full=Pyruvic carboxylase 1; Short=PCB 1	53	0	1187.9	GO:0004075	F	K00975	glgC	glucose-1-phosphate adenylyltransferase	EC:2.7.7.27	2	ko00500 Starch and sucrose metabolism;ko00520 Amino sugar and nucleotide sugar metabolism;
TRINITY_DN72607_c0_g1_i1	487	4.8	8.31	11.48	0	0	0	-8.343	0.0578462	5.73e-07	0.000597894	Down	--	--	--	--	--	--	--	--	--	--	--	--	--	--	--	--	--	--	--	--	--	--	--	--
TRINITY_DN25871_c8_g1_i1	530	23.21	1.44	1.31	0	0	0	-8.54401	0.247759	2.43e-05	0.00887662	Down	gi|302853314|ref|XP_002958173.1|	hypothetical protein VOLCADRAFT_77841 [Volvox carteri f. nagariensis]	80.1	5.1e-80	305.8	--	--	--	--	--	gi|75333617|sp|Q9CA67.1|CHLP_ARATH	Q9CA67.1	RecName: Full=Geranylgeranyl diphosphate reductase, chloroplastic; AltName: Full=Geranylgeranyl reductase; Flags: Precursor	69.3	6.5e-65	248.1	GO:0055114	P	K10960	chlP, bchP	geranylgeranyl reductase	EC:1.3.1.83	2	ko00860 Porphyrin and chlorophyll metabolism;ko00900 Terpenoid backbone biosynthesis;
TRINITY_DN24379_c0_g2_i1	391	4.38	7.71	7.17	0	0	0	-7.24344	-0.908466	2.7e-05	0.0096046	Down	--	--	--	--	--	--	--	--	--	--	--	--	--	--	--	--	--	--	--	--	--	--	--	--
